# Supplementary material for: Repurposing CRISPR-Cas12b for mammalian genome engineering
Source: Cell Discov. 2018 Nov 27;4:63. doi: 10.1038/s41421-018-0069-3 (PMC6255809; doi:10.1038/s41421-018-0069-3)
Supplement: Supplementary file 2 — Supplementary Table S1 [file 41421_2018_69_MOESM2_ESM.xlsx]

## Sheet: Cas12b
Name	Sequence (5'-3')	Length (bp)
AaCas12b-1-1	CCCAAGAAGAAGAGGAAGGTTCCCGGGATGGCCGTGAAGAGCATGAAGGTGAAGC	55
AaCas12b-1-2	CGGATCTCGGGCATGTTGTCCAGGCGCAGCTTCACCTTCATGCTCTTCACGG	52
AaCas12b-1-3	GGACAACATGCCCGAGATCCGCGCCGGCCTGTGGAAGCTGCACACCGAGGTG	52
AaCas12b-1-4	GCCACTCGGTGTAGTAGCGCACGCCGGCGTTCACCTCGGTGTGCAGCTTCCA	52
AaCas12b-1-5	TGCGCTACTACACCGAGTGGCTGAGCCTGCTGCGCCAGGAGAACCTGTACC	51
AaCas12b-1-6	TCCTGCTCGCCGTCGCCGTTGGGGCTGCGGCGGTACAGGTTCTCCTGGCGC	51
AaCas12b-1-7	AACGGCGACGGCGAGCAGGAGTGCTACAAGACCGCCGAGGAGTGCAAGGCC	51
AaCas12b-1-8	CTGGCGGGCGCGCAGGCGCTCCAGCAGCTCGGCCTTGCACTCCTCGGCGG	50
AaCas12b-1-9	GCGCCTGCGCGCCCGCCAGGTGGAGAACGGCCACTGCGGCCCCGCCGGCA	50
AaCas12b-1-10	CTGGCGGGCCAGCTGCAGCAGCTCGTCGTCGCTGCCGGCGGGGCCGCAGTG	51
AaCas12b-1-11	TGCTGCAGCTGGCCCGCCAGCTGTACGAGCTGCTGGTGCCCCAGGCCATCG	51
AaCas12b-1-12	CGGGCGATCTGCTGGGCGTCGCCCTTGGCGCCGATGGCCTGGGGCACCAGC	51
AaCas12b-1-13	GACGCCCAGCAGATCGCCCGCAAGTTCCTGAGCCCCCTGGCCGACAAGGAC	51
AaCas12b-1-14	CGGCCTTGGCGATGCCCAGGCCGCCCACGGCGTCCTTGTCGGCCAGGGGGC	51
AaCas12b-1-15	CCTGGGCATCGCCAAGGCCGGCAACAAGCCCCGCTGGGTGCGCATGCGCGA	51
AaCas12b-1-16	CTTCTCCTCCTCCCAGCCGGGCTCGCCGGCCTCGCGCATGCGCACCCAGCG	51
AaCas12b-1-17	CCGGCTGGGAGGAGGAGAAGGCCAAGGCCGAGGCCCGCAAGAGCACCGAC	50
AaCas12b-1-18	GGCCAGGGCGCGCAGCACGTCGGCGGTGCGGTCGGTGCTCTTGCGGGCCT	50
AaCas12b-1-19	ACGTGCTGCGCGCCCTGGCCGACTTCGGCCTGAAGCCCCTGATGCGCGTG	50
AaCas12b-1-20	CTGCACGCTGCTCATGTCGCTGTCGGTGTACACGCGCATCAGGGGCTTCA	50
AaCas12b-1-21	GCGACATGAGCAGCGTGCAGTGGAAGCCCCTGCGCAAGGGCCAGGCCGTG	50
AaCas12b-1-22	CCTGCTGGAACATGTCGCGGTCCCAGGTGCGCACGGCCTGGCCCTTGCGCA	51
AaCas12b-1-23	ACCGCGACATGTTCCAGCAGGCCATCGAGCGCATGATGAGCTGGGAGAGCTG	52
AaCas12b-1-24	GGCGTAGGCCTCGCCCACGCGCTGGTTCCAGCTCTCCCAGCTCATCATGC	50
AaCas12b-1-25	GCGTGGGCGAGGCCTACGCCAAGCTGGTGGAGCAGAAGAGCCGCTTCGAGC	51
AaCas12b-1-26	CAGGTGCTCCTGGCCCACGAAGTTCTTCTGCTCGAAGCGGCTCTTCTGCT	50
AaCas12b-1-27	TCGTGGGCCAGGAGCACCTGGTGCAGCTGGTGAACCAGCTGCAGCAGGACATG	53
AaCas12b-1-28	GCTCTCCAGGCCGTGGCTGGCCTCCTTCATGTCCTGCTGCAGCTGGTTCA	50
AaCas12b-2-1	CCAGCCACGGCCTGGAGAGCAAGGAGCAGACCGCCCACTACCTGACCGGCC	51
AaCas12b-2-2	CTCGAACACCTTGTCGCTGCCGCGCAGGGCGCGGCCGGTCAGGTAGTGGGCG	52
AaCas12b-2-3	GGCAGCGACAAGGTGTTCGAGAAGTGGGAGAAGCTGGACCCCGACGCCCC	50
AaCas12b-2-4	GCACGTTCTTGATCTCGGTGTCGTACAGGTCGAAGGGGGCGTCGGGGTCCAGCT	54
AaCas12b-2-5	CGACACCGAGATCAAGAACGTGCAGCGCCGCAACACCCGCCGCTTCGGCAG	51
AaCas12b-2-6	GGGCTCGGCCAGCTTGGCGAACAGGTCGTGGCTGCCGAAGCGGCGGGTGTT	51
AaCas12b-2-7	TCGCCAAGCTGGCCGAGCCCAAGTACCAGGCCCTGTGGCGCGAGGACGCCA	51
AaCas12b-2-8	GCTGTTGTACACGGCGTAGCGGGTCAGGAAGCTGGCGTCCTCGCGCCACAGG	52
AaCas12b-2-9	CGCTACGCCGTGTACAACAGCATCGTGCGCAAGCTGAACCACGCCAAGATGTTCG	55
AaCas12b-2-10	GGTGGCGTCGGGCAGGGTGAAGGTGGCGAACATCTTGGCGTGGTTCAGCT	50
AaCas12b-2-11	CACCCTGCCCGACGCCACCGCCCACCCCATCTGGACCCGCTTCGACAAGCTG	52
AaCas12b-2-12	GTTGAACAGGAAGGTGTACTGGTGCAGGTTGCCGCCCAGCTTGTCGAAGCGGGTCCA	57
AaCas12b-2-13	TGCACCAGTACACCTTCCTGTTCAACGAGTTCGGCGAGGGCCGCCACGCC	50
AaCas12b-2-14	GTCCTCCACGGTCAGCAGCTTCTGGAAGCGGATGGCGTGGCGGCCCTCGCCG	52
AaCas12b-2-15	AAGCTGCTGACCGTGGAGGACGGCGTGGCCAAGGAGGTGGACGACGTGACC	51
AaCas12b-2-16	GTCCAGCTGGGCGCTCATGCTGATGGGCACGGTCACGTCGTCCACCTCCT	50
AaCas12b-2-17	GCATGAGCGCCCAGCTGGACGACCTGCTGCCCCGCGACCCCCACGAGCTG	50
AaCas12b-2-18	GGCGCCGTAGTCCTGGAAGTACAGGGCCACCAGCTCGTGGGGGTCGCGGG	50
AaCas12b-2-19	ACTTCCAGGACTACGGCGCCGAGCAGCACCTGGCCGGCGAGTTCGGCGGC	50
AaCas12b-2-20	CAGCTGGTCGCGGCGGTACTGGATCTTGGCGCCGCCGAACTCGCCGGCCA	50
AaCas12b-2-21	AGTACCGCCGCGACCAGCTGAACCACCTGCACGCCCGCCGCGGCGCCCGC	50
AaCas12b-2-22	CACGCGCACGCTCAGGTTCAGGTACACGTCGCGGGCGCCGCGGCGGGCGT	50
AaCas12b-2-23	TGAACCTGAGCGTGCGCGTGCAGAGCCAGAGCGAGGCCCGCGGCGAGCGC	50
AaCas12b-2-24	CAGGCGGAACACGGCGGCGTAGGGGGGGCGGCGCTCGCCGCGGGCCTCGC	50
AaCas12b-2-25	ACGCCGCCGTGTTCCGCCTGGTGGGCGACAACCACCGCGCCTTCGTGCAC	50
AaCas12b-2-26	CTCGGCCAGGTAGTCGCTCAGCTTGTCGAAGTGCACGAAGGCGCGGTGGT	50
AaCas12b-2-27	TGAGCGACTACCTGGCCGAGCACCCCGACGACGGCAAGCTGGGCAGCGAG	50
AaCas12b-2-28	GCTCATCACGCGCAGGCCGCTCAGCAGGCCCTCGCTGCCCAGCTTGCCGT	50
AaCas12b-3-1	GCGGCCTGCGCGTGATGAGCGTGGACCTGGGCCTGCGCACCAGCGCCAGCA	51
AaCas12b-3-2	TCGTCCTTGCGGGCCACGCGGAACACGCTGATGCTGGCGCTGGTGCGCAGG	51
AaCas12b-3-3	CGCGTGGCCCGCAAGGACGAGCTGAAGCCCAACAGCGAGGGCCGCGTGCC	50
AaCas12b-3-4	CAGGTTCTCGTTGCCCTCGATGGGGAAGCAGAAGGGCACGCGGCCCTCGCTGT	53
AaCas12b-3-5	CATCGAGGGCAACGAGAACCTGGTGGCCGTGCACGAGCGCAGCCAGCTGCT	51
AaCas12b-3-6	GTCCTTGCTCTCGGTCTCGCCGGGCAGCTTCAGCAGCTGGCTGCGCTCGTG	51
AaCas12b-3-7	GCGAGACCGAGAGCAAGGACCTGCGCGCCATCCGCGAGGAGCGCCAGCGC	50
AaCas12b-3-8	TAGGCCAGCTGGGTGCGCAGCTGGCGCAGGGTGCGCTGGCGCTCCTCGCGG	51
AaCas12b-3-9	CTGCGCACCCAGCTGGCCTACCTGCGCCTGCTGGTGCGCTGCGGCAGCGAG	51
AaCas12b-3-10	GGCCCAGCTGCGCTCGCGGCGGCCCACGTCCTCGCTGCCGCAGCGCACCA	50
AaCas12b-3-11	CCGCGAGCGCAGCTGGGCCAAGCTGATCGAGCAGCCCATGGACGCCAACCA	51
AaCas12b-3-12	CTCGAAGGCCTCGCGCCAGTCGGGGGTCATCTGGTTGGCGTCCATGGGCTG	51
AaCas12b-3-13	ACTGGCGCGAGGCCTTCGAGGACGAGCTGCAGAAGCTGAAGAGCCTGTACGGC	53
AaCas12b-3-14	GCCTCGGTCCACTCGCGGTCGCCGCAGATGCCGTACAGGCTCTTCAGCTTC	51
AaCas12b-3-15	GACCGCGAGTGGACCGAGGCCGTGTACGAGAGCGTGCGCCGCGTGTGGCG	50
AaCas12b-3-16	GCGCCAGTCGCGCACCTGCTTGCCCATGTGGCGCCACACGCGGCGCACGC	50
AaCas12b-3-17	AGCAGGTGCGCGACTGGCGCAAGGACGTGCGCAGCGGCGAGCGCCCCAAG	50
AaCas12b-3-18	GCCCACCACGTCCTTCTGGTAGCCGCGGATCTTGGGGCGCTCGCCGCTGC	50
AaCas12b-3-19	ACCAGAAGGACGTGGTGGGCGGCAACAGCATCGAGCAGATCGAGTACCTGGAG	53
AaCas12b-3-20	GAAGCTCCAGCTCTTCAGGAACTTGTACTGGCGCTCCAGGTACTCGATCTGCTCGA	56
AaCas12b-3-21	ACAAGTTCCTGAAGAGCTGGAGCTTCTTCGGCAAGGTGAGCGGCCAGGTG	50
AaCas12b-3-22	GGCGAAGCGGCTGCCCTTCTCGGCGCGGATCACCTGGCCGCTCACCTTGC	50
AaCas12b-3-23	AGAAGGGCAGCCGCTTCGCCATCACCCTGCGCGAGCACATCGACCACGCC	50
AaCas12b-3-24	GTCGGCCAGCTTCTTCAGGCGGTCCTCCTTGGCGTGGTCGATGTGCTCGC	50
AaCas12b-3-25	GCCTGAAGAAGCTGGCCGACCGCATCATCATGGAGGCCCTGGGCTACGTG	50
AaCas12b-3-26	GCCCTTGCCGCGCTCGTCGTCCAGGGCGTACACGTAGCCCAGGGCCTCCA	50
AaCas12b-3-27	ACGACGAGCGCGGCAAGGGCAAGTGGGTGGCCAAGTACCCCCCCTGCCAG	50
AaCas12b-3-28	GTACTCGCTCAGCTCCTCCAGCAGGATCAGCTGGCAGGGGGGGTACTTGG	50
AaCas12b-4-1	TGGAGGAGCTGAGCGAGTACCAGTTCAACAACGACCGCCCCCCCAGCGAG	50
AaCas12b-4-2	CCGCGGTGGCTCCACTGCATCAGCTGGTTGTTCTCGCTGGGGGGGCGGTCG	51
AaCas12b-4-3	ATGCAGTGGAGCCACCGCGGCGTGTTCCAGGAGCTGCTGAACCAGGCCCAG	51
AaCas12b-4-4	CGTACATGGTGCCCACCAGCAGGTCGTGCACCTGGGCCTGGTTCAGCAGCT	51
AaCas12b-4-5	GCTGGTGGGCACCATGTACGCCGCCTTCAGCAGCCGCTTCGACGCCCGCAC	51
AaCas12b-4-6	ACGCGGCGGCAGCGGATGCCGGGGGCGCCGGTGCGGGCGTCGAAGCGGCT	50
AaCas12b-4-7	GCATCCGCTGCCGCCGCGTGCCCGCCCGCTGCGCCCGCGAGCAGAACCCC	50
AaCas12b-4-8	GCCACGAACTTGTTCAGCCACCAGGGGAAGGGCTCGGGGTTCTGCTCGCGGGCG	54
AaCas12b-4-9	TGGTGGCTGAACAAGTTCGTGGCCGAGCACAAGCTGGACGGCTGCCCCCTG	51
AaCas12b-4-10	CCTCGCCGGTGGGGATCAGGTCGTCGGCGCGCAGGGGGCAGCCGTCCAGCT	51
AaCas12b-4-11	CCTGATCCCCACCGGCGAGGGCGAGTTCTTCGTGAGCCCCTTCAGCGCCGA	51
AaCas12b-4-12	GTCGGCGTGGATCTGGTGGAAGTCGCCCTCCTCGGCGCTGAAGGGGCTCAC	51
AaCas12b-4-13	TCCACCAGATCCACGCCGACCTGAACGCCGCCCAGAACCTGCAGCGCCGCC	51
AaCas12b-4-14	GGCGGATCTGGCTGATGTCGAAGTCGCTCCACAGGCGGCGCTGCAGGTTCTGG	53
AaCas12b-4-15	TTCGACATCAGCCAGATCCGCCTGCGCTGCGACTGGGGCGAGGTGGACGGC	51
AaCas12b-4-16	GCCGGTGGTGCGGGGGATCAGCACGGGCTCGCCGTCCACCTCGCCCCAGT	50
AaCas12b-4-17	TGATCCCCCGCACCACCGGCAAGCGCACCGCCGACAGCTACGGCAACAAGG	51
AaCas12b-4-18	GTAGGTCACGCCGGTCTTGGTGTAGAACACCTTGTTGCCGTAGCTGTCGG	50
AaCas12b-4-19	CCAAGACCGGCGTGACCTACTACGAGCGCGAGCGCGGCAAGAAGCGCCGC	50
AaCas12b-4-20	CTCGCTCAGCTCCTCCTGGGCGAACACCTTGCGGCGCTTCTTGCCGCGCT	50
AaCas12b-4-21	CCCAGGAGGAGCTGAGCGAGGAGGAGGCCGAGCTGCTGGTGGAGGCCGAC	50
AaCas12b-4-22	CGCATCAGCACCACGCTCTTCTCGCGGGCCTCGTCGGCCTCCACCAGCAGCT	52
AaCas12b-4-23	AGAAGAGCGTGGTGCTGATGCGCGACCCCAGCGGCATCATCAACCGCGGC	50
AaCas12b-4-24	CATGCTCCAGAACTCCTTCTGGCGGGTCCAGTCGCCGCGGTTGATGATGCCGC	53
AaCas12b-4-25	GCCAGAAGGAGTTCTGGAGCATGGTGAACCAGCGCATCGAGGGCTACCTG	50
AaCas12b-4-26	CAGGCGCACGCGGCTGCGGATCTGCTTCACCAGGTAGCCCTCGATGCGCT	50
AaCas12b-4-27	TCCGCAGCCGCGTGCGCCTGCAGGAGAGCGCCTGCGAGAACACCGGCGAC	50
AaCas12b-4-28	GACTTTCCTCTTCTTCTTTGGGCTAGCGATGTCGCCGGTGTTCTCGCAGG	50
AkCas12b-1-1	CCCAAGAAGAAGAGGAAGGTTCCCGGGATGGCCGTGAAGAGCATCAAGGTGAAGCTG	57
AkCas12b-1-2	AGGATGTCGGGGCACTCGCTCAGGCGCAGCTTCACCTTGATGCTCTTCACG	51
AkCas12b-1-3	AGCGAGTGCCCCGACATCCTGGCCGGCATGTGGCAGCTGCACCGCGCCACC	51
AkCas12b-1-4	CCCACTCGGTGTAGTAGCGCACGCCGGCGTTGGTGGCGCGGTGCAGCTGCC	51
AkCas12b-1-5	GCGCTACTACACCGAGTGGGTGAGCCTGATGCGCCAGGAGATCCTGTACAGC	52
AkCas12b-1-6	GTAGCACTGCTGGCCGCCGTCGGGGCCGCGGCTGTACAGGATCTCCTGGCG	51
AkCas12b-1-7	ACGGCGGCCAGCAGTGCTACATGACCGCCGAGGACTGCCAGCGCGAGCTGC	51
AkCas12b-1-8	TTGTGCAGCTGGCGGTTGCGCAGGCGGCGCAGCAGCTCGCGCTGGCAGTCC	51
AkCas12b-1-9	CGCAACCGCCAGCTGCACAACGGCCGCCAGGACCAGCCCGGCACCGACGCC	51
AkCas12b-1-10	CGTACAGGCGGCGGCTGATGGCCAGCAGGTCGGCGTCGGTGCCGGGCTGGT	51
AkCas12b-1-11	CATCAGCCGCCGCCTGTACGAGATCCTGGTGCTGCAGAGCATCGGCAAGCG	51
AkCas12b-1-12	GGAAGCTGCTGGCGATCTGCTGGGCGTCGCCGCGCTTGCCGATGCTCTGCAG	52
AkCas12b-1-13	AGCAGATCGCCAGCAGCTTCCTGAGCCCCCTGGTGGACCCCAACAGCAAGG	51
AkCas12b-1-14	TTGCGGCCGCTCTTGGCCTCGCCGCGGCCGCCCTTGCTGTTGGGGTCCACC	51
AkCas12b-1-15	GAGGCCAAGAGCGGCCGCAAGCCCGCCTGGCAGAAGATGCGCGACCAGGGC	51
AkCas12b-1-16	ACTTCTCGCGGGCGGCCACCCAGCGGGGGTCGCCCTGGTCGCGCATCTTCT	51
AkCas12b-1-17	GGTGGCCGCCCGCGAGAAGTACGAGCAGCGCAAGGCCGTGGACCCCAGCAA	51
AkCas12b-1-18	GCCCAGGGCGTCCAGGCTGTTCAGGATCTCCTTGCTGGGGTCCACGGCCTT	51
AkCas12b-1-19	ACAGCCTGGACGCCCTGGGCCTGCGCCCCCTGTTCGCCGTGTTCACCGAGAC	52
AkCas12b-1-20	AGGGGCTTCCAGTCCACGCCGCTGCGGTAGGTCTCGGTGAACACGGCGAAC	51
AkCas12b-1-21	GGCGTGGACTGGAAGCCCCTGGGCAAGAGCCAGGGCGTGCGCACCTGGGAC	51
AkCas12b-1-22	GGCGCTCCAGGGCCTGCTGGAACATGTCGCGGTCCCAGGTGCGCACGCCCT	51
AkCas12b-1-23	CCAGCAGGCCCTGGAGCGCCTGATGAGCTGGGAGAGCTGGAACCGCCGCGT	51
AkCas12b-1-24	CTGCTGGAACAGGCGGGCGTACTCCTCGCCCACGCGGCGGTTCCAGCTCTC	51
AkCas12b-1-25	ACGCCCGCCTGTTCCAGCAGAAGATGAAGTTCGAGCAGGAGCACTTCGCCG	51
AkCas12b-1-26	GCGCGGGCCAGCTTCACCAGGTGGCTCTGCTCGGCGAAGTGCTCCTGCTCG	51
AkCas12b-1-27	CTGGTGAAGCTGGCCCGCGCCCTGGAGGCCGACATGCGCGCCGCCAGCCAG	51
AkCas12b-1-28	GGTGGGCGGTGCCGCGCTTGGCCTCGAAGCCCTGGCTGGCGGCGCGCATGT	51
AkCas12b-2-1	CAAGCGCGGCACCGCCCACCAGATCACCCGCCGCGCCCTGCGCGGCGCCGA	51
AkCas12b-2-2	CTCGGGGATGCTCTTCCAGATCTCGAACACGCGGTCGGCGCCGCGCAGGGCGC	53
AkCas12b-2-3	GATCTGGAAGAGCATCCCCGAGGAGGCCCTGTTCAGCCAGTACGACGAGGTGATC	55
AkCas12b-2-4	GCGGCGCTTCTCGGCCTGCACCTGGCGGATCACCTCGTCGTACTGGCTGAA	51
AkCas12b-2-5	TGCAGGCCGAGAAGCGCCGCGACTTCGGCAGCCACGACCTGTTCGCCAAGC	51
AkCas12b-2-6	CGCCACAGGGGCTGGTACTTGGGCTCGGCCAGCTTGGCGAACAGGTCGTGG	51
AkCas12b-2-7	AAGTACCAGCCCCTGTGGCGCGCCGACGAGACCTTCCTGACCCGCTACGCC	51
AkCas12b-2-8	TCTCCAGGTCGCGCAGCACGCCGTTGTACAGGGCGTAGCGGGTCAGGAAGG	51
AkCas12b-2-9	CGTGCTGCGCGACCTGGAGAAGGCCCGCCAGTTCGCCACCTTCACCCTGCC	51
AkCas12b-2-10	GCGGGTCCAGATGGGGTTCACGCAGGCGTCGGGCAGGGTGAAGGTGGCGAA	51
AkCas12b-2-11	TGAACCCCATCTGGACCCGCTTCGAGAGCAGCCAGGGCAGCAACCTGCACA	51
AkCas12b-2-12	GGGCCCAGGTGGTCGAACAGGAACTCGTACTTGTGCAGGTTGCTGCCCTGG	51
AkCas12b-2-13	CTGTTCGACCACCTGGGCCCCGGCCGCCACGCCGTGCGCTTCCAGCGCCTG	51
AkCas12b-2-14	GCTCCTTGGCGCCCTCGCTCTCCACCACCAGCAGGCGCTGGAAGCGCACGG	51
AkCas12b-2-15	GAGCGAGGGCGCCAAGGAGCGCGACAGCGTGGTGGTGCCCGTGGCCCCCAG	51
AkCas12b-2-16	CTCGCGCAGCACCAGCTTGTCCAGCTGGCCGCTGGGGGCCACGGGCACCAC	51
AkCas12b-2-17	ACAAGCTGGTGCTGCGCGAGGAGGAGAAGAGCAGCGTGGCCCTGCACCTGC	51
AkCas12b-2-18	GCCATGAAGCCGTCGGGGCGGGCGGTGTCGTGCAGGTGCAGGGCCACGCTG	51
AkCas12b-2-19	CGCCCCGACGGCTTCATGGCCGAGTGGGCCGGCGCCAAGCTGCAGTACGAG	51
AkCas12b-2-20	CGCGGCGGGCCTTGCGGGCCAGGGTGCTGCGCTCGTACTGCAGCTTGGCGC	51
AkCas12b-2-21	GGCCCGCAAGGCCCGCCGCGACAAGCAGGGCATGCGCAGCTGGCGCCGCCA	51
AkCas12b-2-22	CATCTGGGCGGCGCTCATCAGCATGCTGGGCTGGCGGCGCCAGCTGCGCAT	51
AkCas12b-2-23	TGATGAGCGCCGCCCAGATGCTGGAGGACGCCAAGCAGGCCGGCGACGTGT	51
AkCas12b-2-24	GGGCTCTTCACGCGCACGCTGATGTTCAGGTACACGTCGCCGGCCTGCTTG	51
AkCas12b-2-25	AGCGTGCGCGTGAAGAGCCCCAGCGAGGTGCGCGGCCAGCGCCGCCCCCCC	51
AkCas12b-2-26	CTGCTTGTCGTCGATGCGGAACAGGGCGGCGTAGGGGGGGCGGCGCTGGCCGC	53
AkCas12b-2-27	GTTCCGCATCGACGACAAGCAGCGCCGCGTGACCGTGAACTACAACAAGCTGAGCG	56
AkCas12b-2-28	CTTGTCGGGGTGCTCCTCCAGGTAGGCGCTCAGCTTGTTGTAGTTCACGGT	51
AkCas12b-3-1	TGGAGGAGCACCCCGACAAGCAGATCCCCGGCGCCCCCGGCCTGCTGAGCG	51
AkCas12b-3-2	CAGGCCCAGGTCCACGCTCATCACGCGCAGGCCGCTCAGCAGGCCGGGGGC	51
AkCas12b-3-3	TGAGCGTGGACCTGGGCCTGCGCACCAGCGCCAGCATCAGCGTGTTCCGCG	51
AkCas12b-3-4	CCCAGGGCCTCCACCTCCTCCTTCTTGGCCACGCGGAACACGCTGATGCTG	51
AkCas12b-3-5	GAGGAGGTGGAGGCCCTGGGCGACGGCCGCCCCCCCCACTACTACCCCATC	51
AkCas12b-3-6	CGTGCACGGCCACCAGGTCGTCGGTGCCGTGGATGGGGTAGTAGTGGGGGG	51
AkCas12b-3-7	CGACCTGGTGGCCGTGCACGAGCGCAGCCACCTGATCCAGATGCCCGGCGA	51
AkCas12b-3-8	GCGCAGCTTGCGCAGCTGCTTGGTCTCGGTCTCGCCGGGCATCTGGATCAG	51
AkCas12b-3-9	AGCAGCTGCGCAAGCTGCGCGAGGAGCGCCAGGCCGTGCTGCGCCCCCTGT	51
AkCas12b-3-10	ACCAGCAGGCGCAGCAGGGCCAGCTGGGCGAACAGGGGGCGCAGCACGGCC	51
AkCas12b-3-11	GCCCTGCTGCGCCTGCTGGTGCGCTGCGGCGCCGCCGACGAGCGCATCCGC	51
AkCas12b-3-12	CCTGCTTGGTCAGGCGCTGCCAGCTGCGGGTGCGGATGCGCTCGTCGGCGG	51
AkCas12b-3-13	GCAGCGCCTGACCAAGCAGGGCCGCGAGTTCACCAAGCGCCTGACCCCCAG	51
AkCas12b-3-14	GGTCAGCTCCAGCTCCAGGGCCTCGCGCCAGCTGGGGGTCAGGCGCTTGGT	51
AkCas12b-3-15	CCCTGGAGCTGGAGCTGACCCGCCTGGAGGCCTACTGCGGCCGCGTGCCCG	51
AkCas12b-3-16	GTGCGGTCCACGATGCGGCTCCACTCGTCGTCGGGCACGCGGCCGCAGTAG	51
AkCas12b-3-17	AGCCGCATCGTGGACCGCACCGTGATCGCCCTGTGGCGCCGCATGGGCAAG	51
AkCas12b-3-18	CTCTTCACCTGCTTGCGCCAGTCGCGCACCTGCTTGCCCATGCGGCGCCACA	52
AkCas12b-3-19	CTGGCGCAAGCAGGTGAAGAGCGGCGCCAAGGTGAAGGTGAAGGGCTACCAGC	53
AkCas12b-3-20	GGCCAGGCTGTTGCCGCCCACCACGTCCAGCTGGTAGCCCTTCACCTTCAC	51
AkCas12b-3-21	TGGGCGGCAACAGCCTGGCCCAGATCGACTACCTGGAGCAGCAGTACAAGTTCC	54
AkCas12b-3-22	GCGCGGGCGAAGAAGCTCCAGCGGCGCAGGAACTTGTACTGCTGCTCCAGG	51
AkCas12b-3-23	TGGAGCTTCTTCGCCCGCGCCAGCGGCCTGGTGGTGCGCGCCGACCGCGAG	51
AkCas12b-3-24	TGTGCTGGCGCAGGGCCACGGCGAAGTGGCTCTCGCGGTCGGCGCGCACCA	51
AkCas12b-3-25	CGTGGCCCTGCGCCAGCACATCGAGAACGCCAAGCGCGACCGCCTGAAGAAG	52
AkCas12b-3-26	CAGGGCCTCCATCAGGATGCGGTCGGCCAGCTTCTTCAGGCGGTCGCGCTT	51
AkCas12b-3-27	GCATCCTGATGGAGGCCCTGGGCTACGTGTACGAGGCCAGCGGCCCCCGCG	51
AkCas12b-3-28	CAGGGGGGGTGCTGGGCGGTCCACTGGCCCTCGCGGGGGCCGCTGGCCTCG	51
AkCas12b-4-1	ACCGCCCAGCACCCCCCCTGCCAGCTGATCATCCTGGAGGAGCTGAGCGCC	51
AkCas12b-4-2	CGCTGGGGGGGCGGTCGTCGCTGAAGCGGTAGGCGCTCAGCTCCTCCAGGA	51
AkCas12b-4-3	CGACGACCGCCCCCCCAGCGAGAACAGCAAGCTGATGGCCTGGGGCCACCG	51
AkCas12b-4-4	GGCCTGGTTCACCAGCTCCTCCAGGATGCCGCGGTGGCCCCAGGCCATCAG	51
AkCas12b-4-5	AGGAGCTGGTGAACCAGGCCCAGGTGCACGACGTGCTGGTGGGCACCGTGT	51
AkCas12b-4-6	CGGGCGTCGAAGCGGCTGCTGAAGGCGGCGTACACGGTGCCCACCAGCACG	51
AkCas12b-4-7	AGCAGCCGCTTCGACGCCCGCACCGGCGCCCCCGGCGTGCGCTGCCGCCGC	51
AkCas12b-4-8	CCACGGTGGCGCCCACGAAGCGGGCGGGCACGCGGCGGCAGCGCACGCCGG	51
AkCas12b-4-9	CTTCGTGGGCGCCACCGTGGACGACAGCCTGCCCCTGTGGCTGACCGAGTT	51
AkCas12b-4-10	GCAGGTTCTTGTCCAGGCGGTGCTTGTCCAGGAACTCGGTCAGCCACAGGGG	52
AkCas12b-4-11	ACCGCCTGGACAAGAACCTGCTGCGCCCCGACGACGTGATCCCCACCGGCG	51
AkCas12b-4-12	TCGCCGCAGGGGCTCACCAGGAACTCGCCCTCGCCGGTGGGGATCACGTCG	51
AkCas12b-4-13	CTGGTGAGCCCCTGCGGCGAGGAGGCCGCCCGCGTGCGCCAGGTGCACGCC	51
AkCas12b-4-14	GGCGCTGCAGGTTCTGGGCGGCGTTGATGTCGGCGTGCACCTGGCGCACGC	51
AkCas12b-4-15	CGCCCAGAACCTGCAGCGCCGCCTGTGGCAGAACTTCGACATCACCGAGCTGCG	54
AkCas12b-4-16	GCCGCCCATCTTCACGTCGCAGCGCAGGCGCAGCTCGGTGATGTCGAAGTT	51
AkCas12b-4-17	GCGACGTGAAGATGGGCGGCGAGGGCACCGTGCTGGTGCCCCGCGTGAACA	51
AkCas12b-4-18	CACCTTCTTGCCGAACAGCTGCTTGGCGCGGGCGTTGTTCACGCGGGGCACCAGC	55
AkCas12b-4-19	AAGCAGCTGTTCGGCAAGAAGGTGCTGGTGAGCCAGGACGGCGTGACCTTC	51
AkCas12b-4-20	GGGGCTTGCCGCCGGTCTGGCTGCGCTCGAAGAAGGTCACGCCGTCCTGGC	51
AkCas12b-4-21	CCAGACCGGCGGCAAGCCCCACAGCGAGAAGCAGACCGACCTGACCGACAAG	52
AkCas12b-4-22	CTCGTCGGCCTCGGCGATCAGCTCCAGCTCCTTGTCGGTCAGGTCGGTCTG	51
AkCas12b-4-23	TGATCGCCGAGGCCGACGAGGCCCGCGCCAAGAGCGTGGTGCTGTTCCGCG	51
AkCas12b-4-24	CAGTGGCCCTTGCCGATGTGGCCGCTGGGGTCGCGGAACAGCACCACGCTC	51
AkCas12b-4-25	CACATCGGCAAGGGCCACTGGATCCGCCAGCGCGAGTTCTGGAGCCTGGTG	51
AkCas12b-4-26	GCTCGGCGGTGTGGCTCTCGATGCGCTGCTTCACCAGGCTCCAGAACTCGC	51
AkCas12b-4-27	CGAGAGCCACACCGCCGAGCGCATCCGCGTGCGCGGCGTGGGCAGCAGCCT	51
AkCas12b-4-28	GACTTTCCTCTTCTTCTTTGGGCTAGCGTCCAGGCTGCTGCCCACGCCGCG	51
AmCas12b-1-1	CCCAAGAAGAAGAGGAAGGTTCCCGGGATGAACGTGGCCGTGAAGAGCATCAAG	54
AmCas12b-1-2	CGGGCAGGTGGCCCAGCATCAGCTTCACCTTGATGCTCTTCACGGCCACGT	51
AmCas12b-1-3	GATGCTGGGCCACCTGCCCGAGATCCGCGAGGGCCTGTGGCACCTGCACGA	51
AmCas12b-1-4	GGTGTAGTAGCGCACGCCCAGGTTCACGGCCTCGTGCAGGTGCCACAGGCC	51
AmCas12b-1-5	TGGGCGTGCGCTACTACACCGAGTGGCTGGCCCTGCTGCGCCAGGGCAACC	51
AmCas12b-1-6	TCCTGGGCGCCGTCCTTGCCGCGGCGGTACAGGTTGCCCTGGCGCAGCAGG	51
AmCas12b-1-7	GGCAAGGACGGCGCCCAGGAGTGCTACATGACCGCCGAGCAGTGCCGCCAG	51
AmCas12b-1-8	TCTGGCGGTCGCGCAGGCGCACCAGCAGCTCCTGGCGGCACTGCTCGGCGG	51
AmCas12b-1-9	GCGCCTGCGCGACCGCCAGAAGCGCAACGGCCACACCGGCGACCCCGGCAC	51
AmCas12b-1-10	GCGGCGGGCCACGCCCAGCAGCTCCTCGTCGGTGCCGGGGTCGCCGGTGTG	51
AmCas12b-1-11	TGCTGGGCGTGGCCCGCCGCCTGTACGAGCTGCTGGTGCCCCAGAGCGTGG	51
AmCas12b-1-12	CTGGCCAGCATCTGGGCCTGGCCCTTCTTGCCCACGCTCTGGGGCACCAGC	51
AmCas12b-1-13	CAGGCCCAGATGCTGGCCAGCGGCTTCCTGAGCCCCCTGGCCGACCCCAAG	51
AmCas12b-1-14	CGCTCTTGCTGGTGCCCTTGCCGCCCTCGCTCTTGGGGTCGGCCAGGGGGC	51
AmCas12b-1-15	CAAGGGCACCAGCAAGAGCGGCCGCAAGCCCGCCTGGATGGGCATGAAGGAG	52
AmCas12b-1-16	CTTGGCCTCCACCCAGCGGCTGTCGCCGGCCTCCTTCATGCCCATCCAGGC	51
AmCas12b-1-17	GCCGCTGGGTGGAGGCCAAGGCCCGCTACGAGGCCAACAAGGCCAAGGACC	51
AmCas12b-1-18	CATCTCCAGGCTGGCGATCACCTGCTTGGTGGGGTCCTTGGCCTTGTTGGCC	52
AmCas12b-1-19	GTGATCGCCAGCCTGGAGATGTACGGCCTGCGCCCCCTGTTCGACGTGTTC	51
AmCas12b-1-20	GGCATCCAGCGGATGGTCTTGTAGGTCTCGGTGAACACGTCGAACAGGGGGC	52
AmCas12b-1-21	CAAGACCATCCGCTGGATGCCCCTGGGCAAGCACCAGGGCGTGCGCGCCTG	51
AmCas12b-1-22	GCTCCAGGCTCTGCTGGAACATGTCGCGGTCCCAGGCGCGCACGCCCTGGTG	52
AmCas12b-1-23	TGTTCCAGCAGAGCCTGGAGCGCCTGATGAGCTGGGAGAGCTGGAACGAGC	51
AmCas12b-1-24	TCCACCAGGCGGGCGAACTCGGCGCCCACGCGCTCGTTCCAGCTCTCCCAG	51
AmCas12b-1-25	GAGTTCGCCCGCCTGGTGGACCGCCGCGACCGCTTCCGCGAGAAGCACTTCAC	53
AmCas12b-1-26	GGGCCAGGGCCACCAGGTGCTCCTGGCCGGTGAAGTGCTTCTCGCGGAAGC	51
AmCas12b-1-27	GCACCTGGTGGCCCTGGCCCAGCGCCTGGAGCAGGAGATGAAGGAGGCCAGC	52
AmCas12b-1-28	GGCCTGGCTGCTCTTGCTCTCGAAGCCGGGGCTGGCCTCCTTCATCTCCTG	51
AmCas12b-2-1	AGAGCAAGAGCAGCCAGGCCCACCGCATCACCAAGCGCGCCCTGCGCGGCG	51
AmCas12b-2-2	CTCAGCTTCAGCCAGTCGTCGATGATGCCGTCGGCGCCGCGCAGGGCGCGCTTG	54
AmCas12b-2-3	ATCGACGACTGGCTGAAGCTGAGCGAGGGCGAGCCCGTGGACCGCTTCGAC	51
AmCas12b-2-4	GGTTCTGGGCCTGGCGCTTGCGCAGGATCTCGTCGAAGCGGTCCACGGGCT	51
AmCas12b-2-5	CAAGCGCCAGGCCCAGAACCCCCGCCGCTTCGGCAGCCACGACCTGTTCCT	51
AmCas12b-2-6	CAGGGGCTGGAACACGGGCTCGGCCAGCTTCAGGAACAGGTCGTGGCTGCC	51
AmCas12b-2-7	AGCCCGTGTTCCAGCCCCTGTGGCGCGAGGACCCCAGCTTCCTGAGCCGCT	51
AmCas12b-2-8	CTCCAGCTTGTTCAGCACCTCGTTGTAGCTGGCCCAGCGGCTCAGGAAGCTGGGG	55
AmCas12b-2-9	AACGAGGTGCTGAACAAGCTGGAGGACGCCAAGCAGTTCGCCACCTTCACCC	52
AmCas12b-2-10	CCCACACGGGGTTGCTGCAGGGGCTGGGCAGGGTGAAGGTGGCGAACTGCT	51
AmCas12b-2-11	CTGCAGCAACCCCGTGTGGGCCCGCTTCGAGAACGCCGAGGGCACCAACATC	52
AmCas12b-2-12	GCCGAAGTGGTCGAACAGGAAGTCGTACTTGAAGATGTTGGTGCCCTCGGCGTT	54
AmCas12b-2-13	ACTTCCTGTTCGACCACTTCGGCAAGGGCCGCCACGGCGTGCGCTTCCAGC	51
AmCas12b-2-14	GTGGGCACGCCGTCGCGCATCACGATCATGCGCTGGAAGCGCACGCCGTGG	51
AmCas12b-2-15	ATGCGCGACGGCGTGCCCACCGAGGTGGAGGGCATCGTGGTGCCCATCGCC	51
AmCas12b-2-16	TGGGGGCCAGGGCGTCCAGCTGGCGGCTGGGGGCGATGGGCACCACGATGC	51
AmCas12b-2-17	GCTGGACGCCCTGGCCCCCAACGACGCCGCCAGCCCCATCGACGTGTTCGTG	52
AmCas12b-2-18	GCGGAAGGCGCCGGGGGCGGCGGGGTCGCCCACGAACACGTCGATGGGGCT	51
AmCas12b-2-19	CCGCCCCCGGCGCCTTCCGCGGCCAGTTCGGCGGCGCCAAGATCCAGTACC	51
AmCas12b-2-20	CGGCGGCCCTTGCGCACCAGGGCGCTGCGGCGGTACTGGATCTTGGCGCCG	51
AmCas12b-2-21	CTGGTGCGCAAGGGCCGCCGCGAGGAGAAGGCCTACCTGTGCGGCTTCCGC	51
AmCas12b-2-22	CGGGGGTGCCGGTGCGGCGCTGGCTGGGCAGGCGGAAGCCGCACAGGTAGG	51
AmCas12b-2-23	GCGCCGCACCGGCACCCCCGCCGACGACGCCGGCGAGGTGTTCCTGAACCTG	52
AmCas12b-2-24	CTGCTCGCTCTGGCTCTCCACGCGCAGGCTCAGGTTCAGGAACACCTCGCC	51
AmCas12b-2-25	TGGAGAGCCAGAGCGAGCAGGCCGGCCGCCGCAACCCCCCCTACGCCGCCG	51
AmCas12b-2-26	ACGCGGCGGGTCTGGTCGCTGATGTGGAACACGGCGGCGTAGGGGGGGTTG	51
AmCas12b-2-27	AGCGACCAGACCCGCCGCGTGATCGTGCGCTACGGCGAGATCGAGCGCTAC	51
AmCas12b-2-28	CGGGGATGCCGGTGTCGGGGTGCTCGGCCAGGTAGCGCTCGATCTCGCCGT	51
AmCas12b-3-1	CCCCGACACCGGCATCCCCGGCAGCCGCGGCCTGACCAGCGGCCTGCGCGT	51
AmCas12b-3-2	GCTGGTGCGCAGGCCCAGGTCCACGCTCATCACGCGCAGGCCGCTGGTCAG	51
AmCas12b-3-3	ACCTGGGCCTGCGCACCAGCGCCGCCATCAGCGTGTTCCGCGTGGCCCACC	51
AmCas12b-3-4	CGGCCGTGGGCGTCGGGGGTCAGCTCGTCGCGGTGGGCCACGCGGAACACG	51
AmCas12b-3-5	ACCCCCGACGCCCACGGCCGCCAGCCCTTCTTCTTCCCCATCCACGGCATGG	52
AmCas12b-3-6	GGCTGCGCTCGTGCAGGGCCACCAGGTGGTCCATGCCGTGGATGGGGAAGA	51
AmCas12b-3-7	GGCCCTGCACGAGCGCAGCCACCTGATCCGCCTGCCCGGCGAGACCGAGAG	51
AmCas12b-3-8	GCGCTGCTCGCGGATGCTGCGCACCTTCTTGCTCTCGGTCTCGCCGGGCAG	51
AmCas12b-3-9	GCAGCATCCGCGAGCAGCGCCTGGACCGCCTGAACCGCCTGCGCAGCCAGA	51
AmCas12b-3-10	CCGGTGCGCACCAGCAGGCGCAGGCTGGCCATCTGGCTGCGCAGGCGGTTC	51
AmCas12b-3-11	CGCCTGCTGGTGCGCACCGGCGTGCTGGACGAGCAGAAGCGCGACCGCAAC	51
AmCas12b-3-12	CGCGCTCCATGCTGCTCTGCAGGCGCTCCCAGTTGCGGTCGCGCTTCTGCT	51
AmCas12b-3-13	GCAGAGCAGCATGGAGCGCGGCGGCGAGCGCATGCCCAGCGACTGGTGGGA	51
AmCas12b-3-14	GGCCAGGTAGCGCACCTGGGCCTGGAACAGGTCCCACCAGTCGCTGGGCAT	51
AmCas12b-3-15	CCCAGGTGCGCTACCTGGCCCAGCACCGCGACGCCAGCGGCGAGGCCTGGG	51
AmCas12b-3-16	AGGGTGCGCACGGCGGCCTGCACCATGCGGCCCCAGGCCTCGCCGCTGGCG	51
AmCas12b-3-17	CAGGCCGCCGTGCGCACCCTGTGGCGCCAGCTGGCCAAGCAGGTGCGCGAC	51
AmCas12b-3-18	TGTCGGCGTTGCGGCGCACCTCCTTGCGCCAGTCGCGCACCTGCTTGGCCA	51
AmCas12b-3-19	GGTGCGCCGCAACGCCGACAAGGTGAAGATCCGCGGCATCGCCCGCGACGT	51
AmCas12b-3-20	GTCCAGCTGGGCCAGGCTGTGGCCGCCGGGCACGTCGCGGGCGATGCCGCG	51
AmCas12b-3-21	ACAGCCTGGCCCAGCTGGACTACCTGGAGCGCCAGTACCGCTTCCTGCGCA	51
AmCas12b-3-22	TGGCCGGCCTGCACGCTGAAGGCGCTCCAGCTGCGCAGGAAGCGGTACTGG	51
AmCas12b-3-23	TTCAGCGTGCAGGCCGGCCAGGTGGTGCGCGCCGAGCGCGACAGCCGCTTC	51
AmCas12b-3-24	CGTTGTCGATGTGCTCGCGCAGGGCCACGGCGAAGCGGCTGTCGCGCTCGG	51
AmCas12b-3-25	GCGCGAGCACATCGACAACGGCAAGAAGGACCGCCTGAAGAAGCTGGCCGA	51
AmCas12b-3-26	CACGTAGCCCAGGGCCTCCATCAGGATGCGGTCGGCCAGCTTCTTCAGGCG	51
AmCas12b-3-27	TGGAGGCCCTGGGCTACGTGTACGTGACCGACGGCCGCCGCGCCGGCCAGT	51
AmCas12b-3-28	ACCAGCTGGCAGGGGGGGTACACGGCCTGCCACTGGCCGGCGCGGCGGCCG	51
AmCas12b-4-1	TACCCCCCCTGCCAGCTGGTGCTGCTGGAGGAGCTGAGCGAGTACCGCTTCAG	53
AmCas12b-4-2	GGCTGTTCTCGCTGGGGGGGCGGTCGTTGCTGAAGCGGTACTCGCTCAGCT	51
AmCas12b-4-3	CCCCCCCAGCGAGAACAGCCAGCTGATGGTGTGGAGCCACCGCGGCGTGCT	51
AmCas12b-4-4	GTGCACCTGGGCCTGGTGGATCAGCTCCTCCAGCACGCCGCGGTGGCTCCA	51
AmCas12b-4-5	TCCACCAGGCCCAGGTGCACGACGTGCTGGTGGGCACCATCCCCGCCGCCT	51
AmCas12b-4-6	GCGCCGGTGCGGGCGTCGAAGCGGCTGCTGAAGGCGGCGGGGATGGTGCCC	51
AmCas12b-4-7	TTCGACGCCCGCACCGGCGCCCCCGGCATCCGCTGCCGCCGCGTGCCCAGC	51
AmCas12b-4-8	TGGGGATGCTGGGGGCGTCCTTCAGGGGGATGCTGGGCACGCGGCGGCAGC	51
AmCas12b-4-9	GGACGCCCCCAGCATCCCCATCTGGCTGAGCCACTACCTGAAGCAGACCGAGC	53
AmCas12b-4-10	CTCGCCGGGGCGCAGGGCGGCGGCGTCGCGCTCGGTCTGCTTCAGGTAGTG	51
AmCas12b-4-11	CCGCCCTGCGCCCCGGCGAGCTGATCCCCACCGGCGACGGCGAGTTCCTGG	51
AmCas12b-4-12	ACGCCGCTGGCGCCGCGGCCGGCGGGGGTCACCAGGAACTCGCCGTCGCCG	51
AmCas12b-4-13	GGCCGCGGCGCCAGCGGCGTGCGCGTGGTGCACGCCGACATCAACGCCGCC	51
AmCas12b-4-14	AGTTCTCCCACAGGCGGCGCTGCAGGTTGTGGGCGGCGTTGATGTCGGCGT	51
AmCas12b-4-15	GCGCCGCCTGTGGGAGAACTTCGACCTGAGCGACATCCGCGTGCGCTGCGA	51
AmCas12b-4-16	CACCACGGTGCCGTCCTTGCCCTCGCGGCGGTCGCAGCGCACGCGGATGTC	51
AmCas12b-4-17	GCAAGGACGGCACCGTGGTGCTGATCCCCCGCCTGACCAACCAGCGCGTGA	51
AmCas12b-4-18	GCTGGTGAAGATCACGCCGCTGTAGCGCTCCTTCACGCGCTGGTTGGTCAGG	52
AmCas12b-4-19	AGCGGCGTGATCTTCACCAGCGAGGACGGCGTGAGCTTCACCGTGGGCGAC	51
AmCas12b-4-20	GGCTGGCGCTGCTGCGGCGGCGGGTCTTGGCGTCGCCCACGGTGAAGCTCA	51
AmCas12b-4-21	CCGCCGCAGCAGCGCCAGCCAGGGCGAGGGCGACGACCTGAGCGACGAGGA	51
AmCas12b-4-22	GGCGTCGTCGGCCTCGGCCAGCAGCTCCTGCTCCTCGTCGCTCAGGTCGTC	51
AmCas12b-4-23	TGGCCGAGGCCGACGACGCCCGCGAGCGCAGCGTGGTGCTGTTCCGCGACC	51
AmCas12b-4-24	GTCCAGCGGCCGCCGTTCACGAAGCCGCTGGGGTCGCGGAACAGCACCACG	51
AmCas12b-4-25	GTGAACGGCGGCCGCTGGACCGCCCAGCGCGCCTTCTGGGGCATGGTGCAC	51
AmCas12b-4-26	AGCGCTCGGCCAGCAGGGTCTCGATGCGGTTGTGCACCATGCCCCAGAAGG	51
AmCas12b-4-27	GACCCTGCTGGCCGAGCGCTTCAGCGTGAGCGGCGCCGCCGAGAAGGTGCG	51
AmCas12b-4-28	GACTTTCCTCTTCTTCTTTGGGCTAGCGCCGCGCACCTTCTCGGCGGCGCC	51
BsCas12b-1-1	CCCAAGAAGAAGAGGAAGGTTCCCGGGATGGCCATCCGCAGCATCAAGCTG	51
BsCas12b-1-2	GCCTCGGGGCCGGTGTGGGTCTTCAGCTTCAGCTTGATGCTGCGGATGGC	50
BsCas12b-1-3	ACCCACACCGGCCCCGAGGCCCAGAACCTGCGCAAGGGCATCTGGCGCAC	50
BsCas12b-1-4	TAGGCCACGCCCTCGTTCAGCAGGCGGTGGGTGCGCCAGATGCCCTTGCG	50
BsCas12b-1-5	CTGAACGAGGGCGTGGCCTACTACATGAAGATGCTGCTGCTGTTCCGCCAG	51
BsCas12b-1-6	TCCTCCTTGGGGCGCTCGCCGGTGCTCTCCTGGCGGAACAGCAGCAGCAT	50
BsCas12b-1-7	GGCGAGCGCCCCAAGGAGGAGCTGCAGGAGGAGCTGATCTGCCACATCCGC	51
BsCas12b-1-8	TTGTCGGCCTGGTTGCGCTGCTGCTGCTCGCGGATGTGGCAGATCAGCTC	50
BsCas12b-1-9	CAGCGCAACCAGGCCGACAAGAACACCCAGGCCCTGCCCCTGGACAAGGC	50
BsCas12b-1-10	AGCTCGTACAGCTGGCGCAGGGCCTCCAGGGCCTTGTCCAGGGGCAGGGC	50
BsCas12b-1-11	CTGCGCCAGCTGTACGAGCTGCTGGTGCCCAGCAGCGTGGGCCAGAGCGG	50
BsCas12b-1-12	GCTCAGGAACTTGCGGCTGATGATCTGGGCGTCGCCGCTCTGGCCCACGCTGCT	54
BsCas12b-1-13	ATCATCAGCCGCAAGTTCCTGAGCCCCCTGGTGGACCCCAACAGCGAGGG	50
BsCas12b-1-14	TTGGCGCCGGCCTTGCTGGTGCCCTTGCCGCCCTCGCTGTTGGGGTCCAC	50
BsCas12b-1-15	ACCAGCAAGGCCGGCGCCAAGCCCACCTGGCAGAAGAAGAAGGAGGCCAACGAC	54
BsCas12b-1-16	CACTTCTCGTAGTCCTGCTCCCAGGTGGGGTCGTTGGCCTCCTTCTTCTTCTG	53
BsCas12b-1-17	TGGGAGCAGGACTACGAGAAGTGGAAGAAGCGCCGCGAGGAGGACCCCAC	50
BsCas12b-1-18	CGTACTCCTCCAGGGTGGTGATCACGCTGGCGGTGGGGTCCTCCTCGCGGCG	52
BsCas12b-1-19	ATCACCACCCTGGAGGAGTACGGCATCCGCCCCATCTTCCCCCTGTACACC	51
BsCas12b-1-20	GGCAGCCAGGCGATGTCGGTCACGGTGTTGGTGTACAGGGGGAAGATGGG	50
BsCas12b-1-21	ACCGACATCGCCTGGCTGCCCCTGCAGAGCAACCAGTTCGTGCGCACCTGG	51
BsCas12b-1-22	CTCGATGGCCTGCTGCAGCATGTCGCGGTCCCAGGTGCGCACGAACTGGTT	51
BsCas12b-1-23	ATGCTGCAGCAGGCCATCGAGCGCCTGCTGAGCTGGGAGAGCTGGAACAAGC	52
BsCas12b-1-24	CCTTCAGCTTGGCGTACTCCTCCTGCACGCGCTTGTTCCAGCTCTCCCAGCT	52
BsCas12b-1-25	GAGGAGTACGCCAAGCTGAAGGAGAAGATGGCCCAGCTGAACGAGCAGCT	50
BsCas12b-1-26	CAGCAGGCTGATCCACTCCTGGCCGCCCTCCAGCTGCTCGTTCAGCTGGGC	51
BsCas12b-1-27	CAGGAGTGGATCAGCCTGCTGGAGCAGTACGAGGAGAACCGCGAGCGCGA	50
BsCas12b-1-28	TCGTTGGCGGCGGTCATGTTCTCGCGCAGCTCGCGCTCGCGGTTCTCCTC	50
BsCas12b-2-1	AACATGACCGCCGCCAACGACAAGTACCGCATCACCAAGCGCCAGATGAAGGG	53
BsCas12b-2-2	GCTCCACAGCTCGTACAGCTCGTTCCAGCCCTTCATCTGGCGCTTGGTGAT	51
BsCas12b-2-3	GAGCTGTACGAGCTGTGGAGCACCTTCCCCGCCAGCGCCAGCCACGAGCA	50
BsCas12b-2-4	TGCTGCACGCGCTTCAGGGCCTCCTTGTACTGCTCGTGGCTGGCGCTGGC	50
BsCas12b-2-5	GCCCTGAAGCGCGTGCAGCAGCGCCTGCGCGGCCGCTTCGGCGACGCCCA	50
BsCas12b-2-6	GCGGTTCTTCTCCTCCATCAGGTACTGGAAGAAGTGGGCGTCGCCGAAGCGGCC	54
BsCas12b-2-7	TACCTGATGGAGGAGAAGAACCGCCTGATCTGGAAGGGCAACCCCCAGCG	50
BsCas12b-2-8	AGCTCGTTGCGGGCCACGAAGTAGTGGATGCGCTGGGGGTTGCCCTTCCA	50
BsCas12b-2-9	TTCGTGGCCCGCAACGAGCTGACCAAGCGCCTGGAGGAGGCCAAGCAGAG	50
BsCas12b-2-10	TTGCGGGCGTTGGGCAGGGTCATGGTGGCGCTCTGCTTGGCCTCCTCCAG	50
BsCas12b-2-11	ACCCTGCCCAACGCCCGCAAGCACCCCCTGTGGGTGCGCTTCGACGCCCG	50
BsCas12b-2-12	CGGTCAGGTAGTAGTCCTGCAGGTTGCCGCCGCGGGCGTCGAAGCGCACCCA	52
BsCas12b-2-13	CTGCAGGACTACTACCTGACCGCCGAGGCCGACAAGCCCCGCAGCCGCCG	50
BsCas12b-2-14	GGGCCAGATCAGCTGGCTGAAGGTCACGAAGCGGCGGCTGCGGGGCTTGTC	51
BsCas12b-2-15	TTCAGCCAGCTGATCTGGCCCAGCGAGAGCGGCTGGATGGAGAAGAAGGACG	52
BsCas12b-2-16	TGGCGGCTCAGGGCCAGCTCCACCTCCACGTCCTTCTTCTCCATCCAGCC	50
BsCas12b-2-17	GAGCTGGCCCTGAGCCGCCAGTTCTACCAGCAGGTGAAGCTGCTGAAGAACGAC	54
BsCas12b-2-18	CCTTGTCCTTGAACTCGATCTTCTGCTTGCCCTTGTCGTTCTTCAGCAGCTTCACCTG	58
BsCas12b-2-19	AAGCAGAAGATCGAGTTCAAGGACAAGGGCAGCGGCAGCACCTTCAACGG	50
BsCas12b-2-20	TCCAGCTGCAGCTTGGCGCCGCCCAGGTGGCCGTTGAAGGTGCTGCCGCT	50
BsCas12b-2-21	GGCGCCAAGCTGCAGCTGGAGCGCGGCGACCTGGAGAAGGAGGAGAAGAACTTCG	55
BsCas12b-2-22	TACACGCTGCCGATCTCGCCGTCCTCGAAGTTCTTCTCCTCCTTCTCCAG	50
BsCas12b-2-23	GGCGAGATCGGCAGCGTGTACCTGAACGTGGTGATCGACTTCGAGCCCCTG	51
BsCas12b-2-24	GCCTGCACGCGGCCGTTCTTCACCTCCTGCAGGGGCTCGAAGTCGATCAC	50
BsCas12b-2-25	AAGAACGGCCGCGTGCAGGCCCCCTACGGCCAGGTGCTGCAGCTGATCCG	50
BsCas12b-2-26	GGTGGTCACCTTGGGGAACTCGTTGGGGCGGCGGATCAGCTGCAGCACCTG	51
BsCas12b-2-27	GAGTTCCCCAAGGTGACCACCTACAAGAGCGAGCAGCTGGTGGAGTGGATC	51
BsCas12b-2-28	ACGCCGGCGCTGTGCTGGGGGCTGGCCTTGATCCACTCCACCAGCTGCTC	50
BsCas12b-3-1	CCCCAGCACAGCGCCGGCGTGGAGAGCCTGGCCAGCGGCTTCCGCGTGA	49
BsCas12b-3-2	GCGGCGGCGCGCAGGCCCAGGTCGATGCTCATCACGCGGAAGCCGCTGGC	50
BsCas12b-3-3	CTGGGCCTGCGCGCCGCCGCCGCCACCAGCATCTTCAGCGTGGAGGAGAGCAG	53
BsCas12b-3-4	GTAGCTGAAGTCGGCGGCGTTCTTGTCGCTGCTCTCCTCCACGCTGAAGAT	51
BsCas12b-3-5	AACGCCGCCGACTTCAGCTACTGGATCGAGGGCACCCCCCTGGTGGCCGT	50
BsCas12b-3-6	GGCAGGCGCAGCATGTAGCTGCGCTGGTGCACGGCCACCAGGGGGGTGCC	50
BsCas12b-3-7	AGCTACATGCTGCGCCTGCCCGGCGAGCAGGTGGAGAAGCAGGTGATGGAGAAG	54
BsCas12b-3-8	TGGTGCAGCTGGAAGCGCTCGTCGCGCTTCTCCATCACCTGCTTCTCCAC	50
BsCas12b-3-9	GAGCGCTTCCAGCTGCACCAGCGCGTGAAGTTCCAGATCCGCGTGCTGGC	50
BsCas12b-3-10	CGTACTGCTTGTTGGCCATGCGCATGATCTGGGCCAGCACGCGGATCTGGAA	52
BsCas12b-3-11	CGCATGGCCAACAAGCAGTACGGCGACCGCTGGGACGAGCTGGACAGCCT	50
BsCas12b-3-12	GGGGCTCTTCTTCTGCTCCACGGCCTGCTTCAGGCTGTCCAGCTCGTCCCA	51
BsCas12b-3-13	GTGGAGCAGAAGAAGAGCCCCCTGGACCAGACCGACCGCACCTTCTGGGA	50
BsCas12b-3-14	CAGCACCTTGGTCAGGTCGCACACGATGCCCTCCCAGAAGGTGCGGTCGGT	51
BsCas12b-3-15	TGCGACCTGACCAAGGTGCTGCCCCGCAACGAGGCCGACTGGGAGCAGGC	50
BsCas12b-3-16	TCCTCGGCCTTGCGGTGGATCTGCACCACGGCCTGCTCCCAGTCGGCCTC	50
BsCas12b-3-17	ATCCACCGCAAGGCCGAGGAGTACGTGGGCAAGGCCGTGCAGGCCTGGCG	50
BsCas12b-3-18	CCCTTGCGCTCGTCGGCGGCGAAGCGCTTGCGCCAGGCCTGCACGGCCTT	50
BsCas12b-3-19	GCCGCCGACGAGCGCAAGGGCATCGCCGGCCTGAGCATGTGGAACATCGAGGAG	54
BsCas12b-3-20	ATCAGCAGCTTGCGCAGGCCCTCCAGCTCCTCGATGTTCCACATGCTCAG	50
BsCas12b-3-21	GGCCTGCGCAAGCTGCTGATCAGCTGGAGCCGCCGCACCCGCAACCCCCA	50
BsCas12b-3-22	GTGTGGCCGCGCTCGAAGCGGTTCACCTCCTGGGGGTTGCGGGTGCGGCG	50
BsCas12b-3-23	CGCTTCGAGCGCGGCCACACCAGCCACCAGCGCCTGCTGACCCACATCCA	50
BsCas12b-3-24	AGCTGCTTCAGGCGGTCCTCCTTCACGTTCTGGATGTGGGTCAGCAGGCG	50
BsCas12b-3-25	GAGGACCGCCTGAAGCAGCTGAGCCACGCCATCGTGATGACCGCCCTGGG	50
BsCas12b-3-26	CACTCCTGCTTGCGCTCGTCGTACACGTAGCCCAGGGCGGTCATCACGAT	50
BsCas12b-3-27	GACGAGCGCAAGCAGGAGTGGTGCGCCGAGTACCCCGCCTGCCAGGTGAT	50
BsCas12b-3-28	TGCGGTACTGGCTCAGGTTCTCGAACAGGATCACCTGGCAGGCGGGGTA	49
BsCas12b-4-1	GAACCTGAGCCAGTACCGCAGCAACCTGGACCGCAGCACCAAGGAGAACAG	51
BsCas12b-4-2	TGCTGCGGTGGGCCCACTTCATCAGGGTGCTGTTCTCCTTGGTGCTGCGG	50
BsCas12b-4-3	GAAGTGGGCCCACCGCAGCATCCCCAAGTACGTGCACATGCAGGCCGAGC	50
BsCas12b-4-4	CGCGCACGTCGCCGATCTGGATGCCGTAGGGCTCGGCCTGCATGTGCACG	50
BsCas12b-4-5	CCAGATCGGCGACGTGCGCGCCGAGTACAGCAGCCGCTTCTACGCCAAGAC	51
BsCas12b-4-6	CCTTCTTGCAGCGGATGCCGGGGGTGCCGGTCTTGGCGTAGAAGCGGCTG	50
BsCas12b-4-7	CGGCATCCGCTGCAAGAAGGTGCGCGGCCAGGACCTGCAGGGCCGCCGCT	50
BsCas12b-4-8	CGTTCACCAGGCGCTTCTGCAGGTTCTCGAAGCGGCGGCCCTGCAGGTCC	50
BsCas12b-4-9	GCAGAAGCGCCTGGTGAACGAGCAGTTCCTGACCGAGGAGCAGGTGAAGC	50
BsCas12b-4-10	CGTCGGGCACGATGTCGCCGGGGCGCAGCTGCTTCACCTGCTCCTCGGTC	50
BsCas12b-4-11	CGGCGACATCGTGCCCGACGACAGCGGCGAGCTGTTCATGACCCTGACCGAC	52
BsCas12b-4-12	CAGGAACACCACCTCCTTGCTGCCGCTGCCGTCGGTCAGGGTCATGAACAGC	52
BsCas12b-4-13	CAGCAAGGAGGTGGTGTTCCTGCAGGCCGACATCAACGCCGCCCACAACC	50
BsCas12b-4-14	CTCGTTGTAGCGCTGCCAGAAGCGCTTCTGCAGGTTGTGGGCGGCGTTGATG	52
BsCas12b-4-15	CTTCTGGCAGCGCTACAACGAGCTGTTCAAGGTGAGCTGCCGCGTGATCG	50
BsCas12b-4-16	TGGGCACCAGGTACTCCTCCTCGTCGCGCACGATCACGCGGCAGCTCACC	50
BsCas12b-4-17	GGAGGAGTACCTGGTGCCCAAGACCAAGAGCGTGCAGGCCAAGCTGGGCA	50
BsCas12b-4-18	GCGGTGTCGCTCTTCTTCACGAACAGGCCCTTGCCCAGCTTGGCCTGCACG	51
BsCas12b-4-19	CGTGAAGAAGAGCGACACCGCCTGGAAGGACGTGTACGTGTGGGACAGCC	50
BsCas12b-4-20	GGTGAAGGTGGTCTTGCCCTTCAGCTTGGCCTGGCTGTCCCACACGTACACG	52
BsCas12b-4-21	GAAGGGCAAGACCACCTTCACCGAGGAGAGCGAGAGCCCCGAGCAGCTGG	50
BsCas12b-4-22	CGGCCTCCTCGATGATCTCCTGGAAGTCCTCCAGCTGCTCGGGGCTCTCG	50
BsCas12b-4-23	GGAGATCATCGAGGAGGCCGAGGAGGCCAAGGGCACCTACCGCACCCTGT	50
BsCas12b-4-24	CGGGGAAGAACACGCCGCTGGGGTCGCGGAACAGGGTGCGGTAGGTGCCC	50
BsCas12b-4-25	CAGCGGCGTGTTCTTCCCCGAGAGCGTGTGGTACCCCCAGAAGGACTTCTGG	52
BsCas12b-4-26	CTTGCCGTACAGCTTGCGCTTCACCTCGCCCCAGAAGTCCTTCTGGGGGTAC	52
BsCas12b-4-27	GAAGCGCAAGCTGTACGGCAAGCTGCGCGAGCGCTTCCTGACCAAGGCCC	50
BsCas12b-4-28	GACTTTCCTCTTCTTCTTTGGGCTAGCGCGGGCCTTGGTCAGGAAGCGC	49
T7-Aa_tracrRNA-1	TAATACGACTCACTATAGGGTCTAAAGGACAGAATTTTTCAACGGGTGTGC	51
T7-Aa_tracrRNA-2	AGTGGCCATTGGCACACCCGTTGAAAAATTCTGTCCTTTAG	41
T7-Aa_tracrRNA-3	CGGGTGTGCCAATGGCCACTTTCCAGGTGGCAAAGCCCGTTG	42
T7-Aa_tracrRNA-4	CACTGAGCGAGCGTTCTTTTTGAGAAGTTCAACGGGCTTTGCCACCTGGA	50
T7-Aa_tracrRNA-5	AACTTCTCAAAAAGAACGCTCGCTCAGTGTTCTGACAAGCTTGGC	45
T7-Aa_tracrRNA-6	GACCATGATTACGCCAAGCTTGTCAGAACACTGAGC	36
T7-Aa_crRNA-target	TAATACGACTCACTATAGGgtcggatcactgagcgagcgatctgagaagtggcacTGTTTGGTAAAGGTAAAAAG	75
T7-Ak_tracrRNA-1	TAATACGACTCACTATAGGGTCGTCTATAGGACGGCGAGGAC	42
T7-Ak_tracrRNA-2	GAAAGAGCACATTGGCACTTCCCGTTGTCCTCGCCGTCCTATAGACG	47
T7-Ak_tracrRNA-3	AACGGGAAGTGCCAATGTGCTCTTTCCAAGAGCAAACACCCCGTTG	46
T7-Ak_tracrRNA-4	CGAGCGGTCATCTTGAAGCCAACGGGGTGTTTGCTCTTGGAAAG	44
T7-Ak_tracrRNA-5	GTTGGCTTCAAGATGACCGCTCGCTCAGCGATCTGACAAGCTTGG	45
T7-Ak_tracrRNA-6	GACCATGATTACGCCAAGCTTGTCAGATCGCTGAGC	36
T7-Ak_crRNA-target	TAATACGACTCACTATAGGaacggatcgctgagcgagcggtctgagaagtggcacTACGGTGCCGCAAGGAAGGT	75
T7-Am_tracrRNA-1	TAATACGACTCACTATAGGGGAATTGCCGATCTATAGGACGGCAGATTC	49
T7-Am_tracrRNA-2	GTGCATTGGCACATCCCGTTGAATCTGCCGTCCTATAGATCGGCAAT	47
T7-Am_tracrRNA-3	GATTCAACGGGATGTGCCAATGCACTCTTTCCAGGAGTGAACACCC	46
T7-Am_tracrRNA-4	GGCGATCATGTTGAAGCCAACGGGGTGTTCACTCCTGGAAAGAGTG	46
T7-Am_tracrRNA-5	CCGTTGGCTTCAACATGATCGCCCGCTCAACGGTCCGATAAGCTTG	46
T7-Am_tracrRNA-6	GACCATGATTACGCCAAGCTTATCGGACCGTTGAGCG	37
T7-Am_crRNA-target	TAATACGACTCACTATAGGgtcggatcgttgagcgggcgatctgagaagtggcacGTCTTGGAAAGGCGGTGAGC	75
T7-Bs_tracrRNA-1	TAATACGACTCACTATAGGGGCCATAAGTCGACTTACATATCCGTGC	47
T7-Bs_tracrRNA-2	GCCCATAATGCACACGCACGGATATGTAAGTCGACTTATGGC	42
T7-Bs_tracrRNA-3	TCCGTGCGTGTGCATTATGGGCCCATCCACAGGTCTATTCCCAC	44
T7-Bs_tracrRNA-4	GAAAGCTTAGTGGAAAGTCGTGATTATCCGTGGGAATAGACCTGTGGATGGG	52
T7-Bs_tracrRNA-5	ACGGATAATCACGACTTTCCACTAAGCTTTCGAATAAGCTTGGCGTAATCATG	53
T7-Bs_tracrRNA-6	GACCATGATTACGCCAAGCTTATTCGAAAGCTTAG	35
T7-Bs_crRNA-target	TAATACGACTCACTATAGGgtcggatcgttgagcgggcgatctgagaagtggcacGTCTTGGAAAGGCGGTGAGC	75
U6-Aa_tracr-crRNA-1	TGGAAAGGACGAAACACCGGGTCTAAAGGACAGAATTTTTCAACGGGTGTGCC	53
U6-Aa_tracr-crRNA-2	CTTTGCCACCTGGAAAGTGGCCATTGGCACACCCGTTGAAAAATTCTGTCC	51
U6-Aa_tracr-crRNA-3	ATGGCCACTTTCCAGGTGGCAAAGCCCGTTGAACTTCTCAAAAAGAACGCTCGCTC	56
U6-Aa_tracr-crRNA-4	CACTGGTGCTTTGTTGTCAGAACACTGAGCGAGCGTTCTTTTTGAGAAGTTCAAC	55
U6-Aa_tracr-crRNA-5	TCAGTGTTCTGACAACAAAGCACCAGTGGTCTAGTGGTGGAATAGTACCCTG	52
U6-Aa_tracr-crRNA-6	CGAACCCGGGTCTGTACCGTGGCAGGGTACTATTCCACCACTAGACC	47
U6-Aa_tracr-crRNA-7	ACGGTACAGACCCGGGTTCGATTCCCGGCTGGTGCAGTCGGATCACTGAG	50
U6-Aa_tracr-crRNA-8	CGGTCTCTGTGCCACTTCTCAGATCGCTCGCTCAGTGATCCGACTGCACCAG	52
U6-Aa_tracr-crRNA-9	ATCTGAGAAGTGGCACAGAGACCGAGAGAGGGTCTCATTTTTTTTAAGCTTGGCGTAAT	59
U6-Aa_tracr-crRNA-10	GACCATGATTACGCCAAGCTTAAAAAAAATGAGACCCT	38
U6-Ak_tracr-crRNA-1	TGGAAAGGACGAAACACCGGTCGTCTATAGGACGGCGAGGACAACGG	47
U6-Ak_tracr-crRNA-2	GGTGTTTGCTCTTGGAAAGAGCACATTGGCACTTCCCGTTGTCCTCGCCGTCCTA	55
U6-Ak_tracr-crRNA-3	CAATGTGCTCTTTCCAAGAGCAAACACCCCGTTGGCTTCAAGATGACCG	49
U6-Ak_tracr-crRNA-4	CTGGTGCTTTGTTGTCAGATCGCTGAGCGAGCGGTCATCTTGAAGCCAACGGG	53
U6-Ak_tracr-crRNA-5	TCAGCGATCTGACAACAAAGCACCAGTGGTCTAGTGGTGGAATAGTACCCTG	52
U6-Ak_tracr-crRNA-6	CGAACCCGGGTCTGTACCGTGGCAGGGTACTATTCCACCACTAGACC	47
U6-Ak_tracr-crRNA-7	ACGGTACAGACCCGGGTTCGATTCCCGGCTGGTGCAAACGGATCGCTGAG	50
U6-Ak_tracr-crRNA-8	GGTCTCTGTGCCACTTCTCAGACCGCTCGCTCAGCGATCCGTTTGCACCAG	51
U6-Ak_tracr-crRNA-9	GTCTGAGAAGTGGCACAGAGACCGAGAGAGGGTCTCATTTTTTTTAAGCTTGGCGTAAT	59
U6-Ak_tracr-crRNA-10	GACCATGATTACGCCAAGCTTAAAAAAAATGAGACCCT	38
U6-Am_tracr-crRNA-1	TGGAAAGGACGAAACACCGGGGAATTGCCGATCTATAGGACGGCAGATTC	50
U6-Am_tracr-crRNA-2	GAGTGCATTGGCACATCCCGTTGAATCTGCCGTCCTATAGATCGGCAAT	49
U6-Am_tracr-crRNA-3	ATTCAACGGGATGTGCCAATGCACTCTTTCCAGGAGTGAACACCCC	46
U6-Am_tracr-crRNA-4	CGGGCGATCATGTTGAAGCCAACGGGGTGTTCACTCCTGGAAAGAG	46
U6-Am_tracr-crRNA-5	GTTGGCTTCAACATGATCGCCCGCTCAACGGTCCGATAACAAAGCACCAG	50
U6-Am_tracr-crRNA-6	GGGTACTATTCCACCACTAGACCACTGGTGCTTTGTTATCGGACCGTTGA	50
U6-Am_tracr-crRNA-7	AGTGGTCTAGTGGTGGAATAGTACCCTGCCACGGTACAGACCCG	44
U6-Am_tracr-crRNA-8	ACTGCACCAGCCGGGAATCGAACCCGGGTCTGTACCGTGGCAGG	44
U6-Am_tracr-crRNA-9	CGATTCCCGGCTGGTGCAGTCGGATCGTTGAGCGGGCGATCTGAG	45
U6-Am_tracr-crRNA-10	CCTCTCTCGGTCTCTGTGCCACTTCTCAGATCGCCCGCTCAACGA	45
U6-Am_tracr-crRNA-11	TGGCACAGAGACCGAGAGAGGGTCTCATTTTTTTTAAGCTTGGCGTAATCATGGTC	56
U6-Am_tracr-crRNA-12	GACCATGATTACGCCAAGCTTAAAAAAAATGA	32
U6-Bs_tracr-crRNA-1	TGGAAAGGACGAAACACCGGCCATAAGTCGACTTACATATCCGTGCGTGTG	51
U6-Bs_tracr-crRNA-2	GAATAGACCTGTGGATGGGCCCATAATGCACACGCACGGATATGTAAGTCGAC	53
U6-Bs_tracr-crRNA-3	TTATGGGCCCATCCACAGGTCTATTCCCACGGATAATCACGACTTTCCACTAAGC	55
U6-Bs_tracr-crRNA-4	CTAGACCACTGGTGCTTTGTTATTCGAAAGCTTAGTGGAAAGTCGTGATTATCCGTG	57
U6-Bs_tracr-crRNA-5	CTTTCGAATAACAAAGCACCAGTGGTCTAGTGGTGGAATAGTACCCTGCCAC	52
U6-Bs_tracr-crRNA-6	GGGAATCGAACCCGGGTCTGTACCGTGGCAGGGTACTATTCCACCACTA	49
U6-Bs_tracr-crRNA-7	TACAGACCCGGGTTCGATTCCCGGCTGGTGCAGTTCGAAAGCTTAGTGGAAAGC	54
U6-Bs_tracr-crRNA-8	CTCGGTCTCTGTGCTAACCACGAAGCTTTCCACTAAGCTTTCGAACTGCAC	51
U6-Bs_tracr-crRNA-9	TTCGTGGTTAGCACAGAGACCGAGAGAGGGTCTCATTTTTTTTGGATCCGGCG	53
U6-Bs_tracr-crRNA-10	GACCATGATTACGCCGGATCCAAAAAAAATGAGACCC	37
AasgRNA-1	AAAGGACGAAACACCGGTCTAAAGGACAGAATTTTTCAACGGGTGTGCC	49
AasgRNA-2	CCACCTGGAAAGTGGCCATTGGCACACCCGTTGAAAAATTCTGTCC	46
AasgRNA-3	CCAATGGCCACTTTCCAGGTGGCAAAGCCCGTTGAACTTCTCAAAAAGAACGC	53
AasgRNA-4	CGTCAGAACACTGAGCGAGCGTTCTTTTTGAGAAGTTCAACGGGCTT	47
AasgRNA-5	AACGCTCGCTCAGTGTTCTGACGTCGGATCACTGAGCGAGCGATC	45
AasgRNA-6	CTCTCGGTCTCTGTGCCACTTCTCAGATCGCTCGCTCAGTGATCCG	46
AasgRNA-7	GAAGTGGCACAGAGACCGAGAGAGGGTCTCATTTTTTTTAAGCTTGGCGTAATCATG	57
AasgRNA-8	GACCATGATTACGCCAAGCTTAAAAAAAATGAGACC	36
AksgRNA-1	AAAGGACGAAACACCGGTCGTCTATAGGACGGCGAGGACAACGG	44
AksgRNA-2	GTTTGCTCTTGGAAAGAGCACATTGGCACTTCCCGTTGTCCTCGCCGTCCTA	52
AksgRNA-3	TGCCAATGTGCTCTTTCCAAGAGCAAACACCCCGTTGGCTTCAAGATGAC	50
AksgRNA-4	CAGATCGCTGAGCGAGCGGTCATCTTGAAGCCAACGGGGTGTTT	44
AksgRNA-5	ACCGCTCGCTCAGCGATCTGACAACGGATCGCTGAGCGAGCGG	43
AksgRNA-6	CTCTCGGTCTCTGTGCCACTTCTCAGACCGCTCGCTCAGCGATCCG	46
AksgRNA-7	GAAGTGGCACAGAGACCGAGAGAGGGTCTCATTTTTTTTAAGCTTGGCGTAATCATG	57
AksgRNA-8	GACCATGATTACGCCAAGCTTAAAAAAAATGAGACC	36
AmsgRNA-1	AAAGGACGAAACACCGGGGAATTGCCGATCTATAGGACGGCAGATTCAACG	51
AmsgRNA-2	GGAAAGAGTGCATTGGCACATCCCGTTGAATCTGCCGTCCTATAGATCG	49
AmsgRNA-3	GGGATGTGCCAATGCACTCTTTCCAGGAGTGAACACCCCGTTGGC	45
AmsgRNA-4	CCGTTGAGCGGGCGATCATGTTGAAGCCAACGGGGTGTTCACTCC	45
AmsgRNA-5	CATGATCGCCCGCTCAACGGTCCGATGTCGGATCGTTGAGCGGGC	45
AmsgRNA-6	CTCGGTCTCTGTGCCACTTCTCAGATCGCCCGCTCAACGATCCGACA	47
AmsgRNA-7	GAGAAGTGGCACAGAGACCGAGAGAGGGTCTCATTTTTTTTAAGCTTGGCGTAATCA	57
AmsgRNA-8	GACCATGATTACGCCAAGCTTAAAAAAAATGAGACCC	37
BssgRNA-1	AAAGGACGAAACACCGGCCATAAGTCGACTTACATATCCGTGCGTGTG	48
BssgRNA-2	CCTGTGGATGGGCCCATAATGCACACGCACGGATATGTAAGTCGAC	46
BssgRNA-3	TGCATTATGGGCCCATCCACAGGTCTATTCCCACGGATAATCACGACTTTCC	52
BssgRNA-4	GCTTTCGAACATTCGAAAGCTTAGTGGAAAGTCGTGATTATCCGTGGGAATAGA	54
BssgRNA-5	CTTTCCACTAAGCTTTCGAATGTTCGAAAGCTTAGTGGAAAGCTTCGTGG	50
BssgRNA-6	CTCTCTCGGTCTCTGTGCTAACCACGAAGCTTTCCACTAAGCTTTCGA	48
BssgRNA-7	TGGTTAGCACAGAGACCGAGAGAGGGTCTCATTTTTTTTGGATCCGGCGTAATC	54
BssgRNA-8	GACCATGATTACGCCGGATCCAAAAAAAATGAGACC	36
U6-AasgRNA3.1-1	AAAGGACGAAACACCGGAACTGTCTAAAGGACAGAATTTTTCAACGGGTGTGCC	54
U6-AasgRNA3.1-2	CCTGGAAAGTGGCCATTGGCACACCCGTTGAAAAATTCTGTCCTTTA	47
U6-AasgRNA3.1-3	TGTGCCAATGGCCACTTTCCAGGTGGCAAAGCCCGTTGAACTTCTCAAAAAG	52
U6-AasgRNA3.1-4	GTCAGAACACTGAGCGAGCGTTCTTTTTGAGAAGTTCAACGGGCTTTGCC	50
U6-AasgRNA3.1-5	AAAGAACGCTCGCTCAGTGTTCTGACGTCGGATCACTGAGCGAGC	45
U6-AasgRNA3.1-6	CTCGGTCTCTGTGCCACTTCTCAGATCGCTCGCTCAGTGATCCGACG	47
U6-AasgRNA3.1-7	GAGAAGTGGCACAGAGACCGAGAGAGGGTCTCATTTTTTTTAAGCTTGGCGTAATCA	57
U6-AasgRNA3.1-8	GACCATGATTACGCCAAGCTTAAAAAAAATGAGACCC	37
U6-AasgRNA3.2-1	AAAGGACGAAACACCGGCTGTCTAAAGGACAGAATTTTTCAACGGGTGTGCC	52
U6-AasgRNA3.2-2	CACCTGGAAAGTGGCCATTGGCACACCCGTTGAAAAATTCTGTCCTT	47
U6-AasgRNA3.2-3	TGCCAATGGCCACTTTCCAGGTGGCAAAGCCCGTTGAACTTCTCAAAAAGAACG	54
U6-AasgRNA3.2-4	GTCAGAACACTGAGCGAGCGTTCTTTTTGAGAAGTTCAACGGGCTTTG	48
U6-AasgRNA3.2-5	AGAACGCTCGCTCAGTGTTCTGACGTCGGATCACTGAGCGAGCG	44
U6-AasgRNA3.2-6	CTCGGTCTCTGTGCCACTTCTCAGATCGCTCGCTCAGTGATCCGAC	46
U6-AasgRNA3.2-7	GAGAAGTGGCACAGAGACCGAGAGAGGGTCTCATTTTTTTTAAGCTTGGCGTAATCA	57
U6-AasgRNA3.2-8	GACCATGATTACGCCAAGCTTAAAAAAAATGAGACCC	37
U6-AasgRNA3.3-1	AAAGGACGAAACACCGGCTAAAGGACAGAATTTTTCAACGGGTGTGCCAATG	52
U6-AasgRNA3.3-2	CCACCTGGAAAGTGGCCATTGGCACACCCGTTGAAAAATTCTGTC	45
U6-AasgRNA3.3-3	CCAATGGCCACTTTCCAGGTGGCAAAGCCCGTTGAACTTCTCAAAAAGAACGC	53
U6-AasgRNA3.3-4	CGTCAGAACACTGAGCGAGCGTTCTTTTTGAGAAGTTCAACGGGCTT	47
U6-AasgRNA3.3-5	AACGCTCGCTCAGTGTTCTGACGTCGGATCACTGAGCGAGCGATC	45
U6-AasgRNA3.3-6	CTCTCGGTCTCTGTGCCACTTCTCAGATCGCTCGCTCAGTGATCCG	46
U6-AasgRNA3.3-7	GAAGTGGCACAGAGACCGAGAGAGGGTCTCATTTTTTTTAAGCTTGGCGTAATCATG	57
U6-AasgRNA3.3-8	GACCATGATTACGCCAAGCTTAAAAAAAATGAGACC	36
U6-AasgRNA3.4-1	AAAGGACGAAACACCGGAGGACAGAATTTTTCAACGGGTGTGCCAATGGC	50
U6-AasgRNA3.4-2	CTTTGCCACCTGGAAAGTGGCCATTGGCACACCCGTTGAAAAATTC	46
U6-AasgRNA3.4-3	TGGCCACTTTCCAGGTGGCAAAGCCCGTTGAACTTCTCAAAAAGAACGCTC	51
U6-AasgRNA3.4-4	CGTCAGAACACTGAGCGAGCGTTCTTTTTGAGAAGTTCAACGGG	44
U6-AasgRNA3.4-5	CGCTCGCTCAGTGTTCTGACGTCGGATCACTGAGCGAGCGATCTG	45
U6-AasgRNA3.4-6	CTCTCGGTCTCTGTGCCACTTCTCAGATCGCTCGCTCAGTGATCC	45
U6-AasgRNA3.4-7	GAAGTGGCACAGAGACCGAGAGAGGGTCTCATTTTTTTTAAGCTTGGCGTAATCATG	57
U6-AasgRNA3.4-8	GACCATGATTACGCCAAGCTTAAAAAAAATGAGACC	36
U6-AasgRNA3.5-1	AAAGGACGAAACACCGGCAGAATTTTTCAACGGGTGTGCCAATGGCC	47
U6-AasgRNA3.5-2	GCTTTGCCACCTGGAAAGTGGCCATTGGCACACCCGTTGAAAAA	44
U6-AasgRNA3.5-3	GCCACTTTCCAGGTGGCAAAGCCCGTTGAACTTCTCAAAAAGAACGCTCGC	51
U6-AasgRNA3.5-4	CGACGTCAGAACACTGAGCGAGCGTTCTTTTTGAGAAGTTCAACG	45
U6-AasgRNA3.5-5	CTCGCTCAGTGTTCTGACGTCGGATCACTGAGCGAGCGATCTGAGAAG	48
U6-AasgRNA3.5-6	CTCTCTCGGTCTCTGTGCCACTTCTCAGATCGCTCGCTCAGTGAT	45
U6-AasgRNA3.5-7	AGTGGCACAGAGACCGAGAGAGGGTCTCATTTTTTTTAAGCTTGGCGTAATCATGG	56
U6-AasgRNA3.5-8	GACCATGATTACGCCAAGCTTAAAAAAAATGAGAC	35
U6-AasgRNA2.1-1	AAAGGACGAAACACCGGGTCTAAAGGACAGAATTTTTCAACGGGTGTGCC	50
U6-AasgRNA2.1-2	GGGCTTTGCCACCTATTGGCACACCCGTTGAAAAATTCTGTCCTT	45
U6-AasgRNA2.1-3	TGTGCCAATAGGTGGCAAAGCCCGTTGAACTTCTCAAAAAGAACGCTCGC	50
U6-AasgRNA2.1-4	CGACGTCAGAACACTGAGCGAGCGTTCTTTTTGAGAAGTTCAACG	45
U6-AasgRNA2.1-5	CTCGCTCAGTGTTCTGACGTCGGATCACTGAGCGAGCGATCTGAGAAG	48
U6-AasgRNA2.1-6	CTCTCTCGGTCTCTGTGCCACTTCTCAGATCGCTCGCTCAGTGAT	45
U6-AasgRNA2.1-7	AGTGGCACAGAGACCGAGAGAGGGTCTCATTTTTTTTAAGCTTGGCGTAATCATGG	56
U6-AasgRNA2.1-8	GACCATGATTACGCCAAGCTTAAAAAAAATGAGAC	35
U6-AasgRNA2.2-1	AAAGGACGAAACACCGGGTCTAAAGGACAGAATTTTTCAACGGGTGTAAAGCC	53
U6-AasgRNA2.2-2	CTTTTTGAGAAGTTCAACGGGCTTTACACCCGTTGAAAAATTCTGTCCTTT	51
U6-AasgRNA2.2-3	GGTGTAAAGCCCGTTGAACTTCTCAAAAAGAACGCTCGCTCAGTGTTC	48
U6-AasgRNA2.2-4	CTCAGTGATCCGACGTCAGAACACTGAGCGAGCGTTCTTTTTGAG	45
U6-AasgRNA2.2-5	GTGTTCTGACGTCGGATCACTGAGCGAGCGATCTGAGAAGTGG	43
U6-AasgRNA2.2-6	CCCTCTCTCGGTCTCTGTGCCACTTCTCAGATCGCTCGCTC	41
U6-AasgRNA2.2-7	GCACAGAGACCGAGAGAGGGTCTCATTTTTTTTAAGCTTGGCGTAATCATGGTC	54
U6-AasgRNA2.2-8	GACCATGATTACGCCAAGCTTAAAAAAAATGAG	33
U6-AasgRNA1.1-1	AAAGGACGAAACACCGGGGTCTAAAGGACAGAATTTTTCAACGGGTGTGCC	51
U6-AasgRNA1.1-2	CCTGGAAAGTGGCCATTGGCACACCCGTTGAAAAATTCTGTCCTTT	46
U6-AasgRNA1.1-3	TGTGCCAATGGCCACTTTCCAGGTGGCAAAGCCCGTTGAACTTCTCAAAAAG	52
U6-AasgRNA1.1-4	CAGTGATAACACTGAGCGAGCGTTCTTTTTGAGAAGTTCAACGGGCTTTGCCA	53
U6-AasgRNA1.1-5	AAAAAGAACGCTCGCTCAGTGTTATCACTGAGCGAGCGATCTGAGAAG	48
U6-AasgRNA1.1-6	CTCTCTCGGTCTCTGTGCCACTTCTCAGATCGCTCGCTCAGTGAT	45
U6-AasgRNA1.1-7	AGTGGCACAGAGACCGAGAGAGGGTCTCATTTTTTTTAAGCTTGGCGTAATCATGG	56
U6-AasgRNA1.1-8	GACCATGATTACGCCAAGCTTAAAAAAAATGAGAC	35
U6-AasgRNA1.2-1	AAAGGACGAAACACCGGGTCTAAAGGACAGAATTTTTCAACGGGTGTGCCAATG	54
U6-AasgRNA1.2-2	CTTTGCCACCTGGAAAGTGGCCATTGGCACACCCGTTGAAAAATTCTGTC	50
U6-AasgRNA1.2-3	AATGGCCACTTTCCAGGTGGCAAAGCCCGTTGAACTTCTCAAAAAGAACGATCTG	55
U6-AasgRNA1.2-4	CGGTCTCTGTGCCACTTCTCAGATCGTTCTTTTTGAGAAGTTCAACGGG	49
U6-AasgRNA1.2-5	ATCTGAGAAGTGGCACAGAGACCGAGAGAGGGTCTCATTTTTTTTAAGCTTGGCGTAA	58
U6-AasgRNA1.2-6	GACCATGATTACGCCAAGCTTAAAAAAAATGAGACCCTCT	40
U6-AasgRNA1.3-1	AAAGGACGAAACACCGGGTCTAAAGGACAGAATTTTTCAACGGGTGTGCC	50
U6-AasgRNA1.3-2	CCACCTGGAAAGTGGCCATTGGCACACCCGTTGAAAAATTCTGTCC	46
U6-AasgRNA1.3-3	CCAATGGCCACTTTCCAGGTGGCAAAGCCCGTTGAACTTCTCAAAAAGCTGAG	53
U6-AasgRNA1.3-4	CGGTCTCTGTGCCACTTCTCAGCTTTTTGAGAAGTTCAACGGGCTT	46
U6-AasgRNA1.3-5	CTGAGAAGTGGCACAGAGACCGAGAGAGGGTCTCATTTTTTTTAAGCTTGGCGTAAT	57
U6-AasgRNA1.3-6	GACCATGATTACGCCAAGCTTAAAAAAAATGAGACCCTC	39
U6-AasgRNA1.4-1	AAAGGACGAAACACCGGGTCTAAAGGACAGAATTTTTCAACGGGTGTGCC	50
U6-AasgRNA1.4-2	CCACCTGGAAAGTGGCCATTGGCACACCCGTTGAAAAATTCTGTCC	46
U6-AasgRNA1.4-3	CCAATGGCCACTTTCCAGGTGGCAAAGCCCGTTGAACTTCTCAAAGCTGAG	51
U6-AasgRNA1.4-4	CTCGGTCTCTGTGCCACTTCTCAGCTTTGAGAAGTTCAACGGGCTT	46
U6-AasgRNA1.4-5	GAGAAGTGGCACAGAGACCGAGAGAGGGTCTCATTTTTTTTAAGCTTGGCGTAATC	56
U6-AasgRNA1.4-6	GACCATGATTACGCCAAGCTTAAAAAAAATGAGACCCT	38
U6-AasgRNA1.5-1	AAAGGACGAAACACCGGGTCTAAAGGACAGAATTTTTCAACGGGTGTGCC	50
U6-AasgRNA1.5-2	CCACCTGGAAAGTGGCCATTGGCACACCCGTTGAAAAATTCTGTCC	46
U6-AasgRNA1.5-3	CCAATGGCCACTTTCCAGGTGGCAAAGCCCGTTGAACTTCTCAAAACTGAGAAG	54
U6-AasgRNA1.5-4	CTCGGTCTCTGTGCCACTTCTCAGTTTTGAGAAGTTCAACGGGCTT	46
U6-AasgRNA1.5-5	GAGAAGTGGCACAGAGACCGAGAGAGGGTCTCATTTTTTTTAAGCTTGGCGTAATC	56
U6-AasgRNA1.5-6	GACCATGATTACGCCAAGCTTAAAAAAAATGAGACCCT	38
U6-AasgRNA1.6-1	AAAGGACGAAACACCGGGTCTAAAGGACAGAATTTTTCAACGGGTGTGCC	50
U6-AasgRNA1.6-2	CACCTGGAAAGTGGCCATTGGCACACCCGTTGAAAAATTCTGTCCT	46
U6-AasgRNA1.6-3	TGCCAATGGCCACTTTCCAGGTGGCAAAGCCCGTTGAACTTCTCAAGC	48
U6-AasgRNA1.6-4	CGGTCTCGTGCCACTTCTCGCTTGAGAAGTTCAACGGGCTTTGC	44
U6-AasgRNA1.6-5	CGAGAAGTGGCACGAGACCGAGAGAGGGTCTCATTTTTTTTAAGCTTGGCGTAATC	56
U6-AasgRNA1.6-6	GACCATGATTACGCCAAGCTTAAAAAAAATGAGACCCT	38
U6-AasgRNA1.7-1	AAAGGACGAAACACCGGGTCTAAAGGACAGAATTTTTCAACGGGTGTGCC	50
U6-AasgRNA1.7-2	CACCTGGAAAGTGGCCATTGGCACACCCGTTGAAAAATTCTGTCCT	46
U6-AasgRNA1.7-3	TGCCAATGGCCACTTTCCAGGTGGCAAAGCCCGTTGAACTTCTAAGCAG	49
U6-AasgRNA1.7-4	CTCGGTCTCGTGCCACTTCTGCTTAGAAGTTCAACGGGCTTTGC	44
U6-AasgRNA1.7-5	CAGAAGTGGCACGAGACCGAGAGAGGGTCTCATTTTTTTTAAGCTTGGCGTAATC	55
U6-AasgRNA1.7-6	GACCATGATTACGCCAAGCTTAAAAAAAATGAGACCCT	38
U6-AasgRNA1.8-1	AAAGGACGAAACACCGGGTCTAAAGGACAGAATTTTTCAACGGGTGTGCC	50
U6-AasgRNA1.8-2	CCTGGAAAGTGGCCATTGGCACACCCGTTGAAAAATTCTGTCCTT	45
U6-AasgRNA1.8-3	GTGCCAATGGCCACTTTCCAGGTGGCAAAGCCCGTTGAACTTCAAGC	47
U6-AasgRNA1.8-4	CTCGGTCTCGTGCCACTTCGCTTGAAGTTCAACGGGCTTTGCC	43
U6-AasgRNA1.8-5	CGAAGTGGCACGAGACCGAGAGAGGGTCTCATTTTTTTTAAGCTTGGCGTAATCA	55
U6-AasgRNA1.8-6	GACCATGATTACGCCAAGCTTAAAAAAAATGAGACCC	37
