# Supplementary material for: Repurposing CRISPR-Cas12b for mammalian genome engineering
Source: Cell Discov. 2018 Nov 27;4:63. doi: 10.1038/s41421-018-0069-3 (PMC6255809; doi:10.1038/s41421-018-0069-3)
Supplement: Supplementary file 3 — Supplementary Table S2 [file 41421_2018_69_MOESM3_ESM.xlsx]

## Sheet: PAM
Name	Target sequence (5’ – 3’)	5’PAM
Aa_template1	aattagTTTCTGTTTGGTAAAGGTAAAAAGcatg	TTTN
	CTTTTTACCTTTACCAAACAGAAAct
Ak_template	aattagTTTCTACGGTGCCGCAAGGAAGGTcatg	TTTN
	ACCTTCCTTGCGGCACCGTAGAAAct
Am_template	aattagTTTCGTCTTGGAAAGGCGGTGAGCcatg	TTTN
	GCTCACCGCCTTTCCAAGACGAAAc
Bs_template	aattagTTTCAAAGCATACGCATAGGTGTAcatg	TTTN
	TACACCTATGCGTATGCTTTGAAAct
Aa_template2-PAM1	aattagTTTCCCTCCCAGTCCCTTGGCTATcatg	TTTN
	ATAGCCAAGGGACTGGGAGGGAAAct
Aa_template2-PAM2	aattaaTTCCCTCCCAGTCCCTTGGCTATcatg	ATTN
	ATAGCCAAGGGACTGGGAGGGAAtt
Aa_template2-PAM3	aattagTTCCCTCCCAGTCCCTTGGCTATcatg	GTTN
	ATAGCCAAGGGACTGGGAGGGAAct
Aa_template2-PAM4	aattacTTCCCTCCCAGTCCCTTGGCTATcatg	CTTN
	ATAGCCAAGGGACTGGGAGGGAAgt
Aa_template2-PAM5	aattgTTCCCTCCCAGTCCCTTGGCTATcatg	TTN
	ATAGCCAAGGGACTGGGAGGGAAc
Aa_template2-PAM6	aattaTaCCCTCCCAGTCCCTTGGCTATcatg	TAN
	ATAGCCAAGGGACTGGGAGGGtAt
Aa_template2-PAM7	aattaTgCCCTCCCAGTCCCTTGGCTATcatg	TGN
	ATAGCCAAGGGACTGGGAGGGcAt
Aa_template2-PAM8	aattaTcCCCTCCCAGTCCCTTGGCTATcatg	TCN
	ATAGCCAAGGGACTGGGAGGGgAt
Aa_template2-PAM9	aattaaTCCCTCCCAGTCCCTTGGCTATcatg	ATN
	ATAGCCAAGGGACTGGGAGGGAtt
Aa_template2-PAM10	aattagTCCCTCCCAGTCCCTTGGCTATcatg	GTN
	ATAGCCAAGGGACTGGGAGGGAct
Aa_template2-PAM11	aattacTCCCTCCCAGTCCCTTGGCTATcatg	CTN
	ATAGCCAAGGGACTGGGAGGGAgt
Aa_template2-PAM12	aattaaaCCCTCCCAGTCCCTTGGCTATcatg	AAN
	ATAGCCAAGGGACTGGGAGGGttt
Aa_template2-PAM13	aattaggCCCTCCCAGTCCCTTGGCTATcatg	GGN
	ATAGCCAAGGGACTGGGAGGGcct
Aa_template2-PAM14	aattaccCCCTCCCAGTCCCTTGGCTATcatg	CCN
	ATAGCCAAGGGACTGGGAGGGggt
Aa_template2-PAM15	aattaTTgCCTCCCAGTCCCTTGGCTATcatg	TTG
	ATAGCCAAGGGACTGGGAGGcAAt
Aa_template2-PAM16	aattaTTaCCTCCCAGTCCCTTGGCTATcatg	TTA
	ATAGCCAAGGGACTGGGAGGtAAt
Aa_template2-PAM17	aattaTTtCCTCCCAGTCCCTTGGCTATcatg	TTT
	ATAGCCAAGGGACTGGGAGGaAAt
Aa_template2-PAM1-Nb.BtsI	aattagTTTCCCTCCCAGTCCCTTGGCTATcactgccatg	TTTC
	gcagtgATAGCCAAGGGACTGGGAGGGAAAct
Aa_template2-PAM1-Nt.BstNBI	aattagTTTCCCTCCCAGTCCCTTGGCTATgatccatg	TTTC
	gatcATAGCCAAGGGACTGGGAGGGAAAct
