# Supplementary material for: Repurposing CRISPR-Cas12b for mammalian genome engineering
Source: Cell Discov. 2018 Nov 27;4:63. doi: 10.1038/s41421-018-0069-3 (PMC6255809; doi:10.1038/s41421-018-0069-3)
Supplement: Supplementary file 4 — Supplementary Table S3 [file 41421_2018_69_MOESM4_ESM.xlsx]

## Sheet: Spacer
Target species	Gene	CRISPR-Cas	Proto-spacer ID	Protospacer sequence (5' -3')	Note
Homo sapiens	RNF2	AaCas12b	1	TTTGGATATGTTGAAGAACACCA	Gene targeting
			2	GTTGAAGAACACCATGACTACAA
			3	TTTACCTTCTACAGAAGTCTCCT
			4	TTACTAAAATACTGAGTGCATAT
			5	TTATTCATTAGGCATATATATCA
			6	AGAATGTCCTACCTGTCGGAAAA
			7	AAAGAATGTCCTACCTGTCGGAA
	DNMT1		1	TTCCTGATGGTCCATGTCTGTTA
			2	TTTATTTCCCTTCAGCTAAAATA
			3	TTTCCTGATGGTCCATGTCTGTT
	CD34		1	TTCAACCACTAGCACTAGCCTTG
			2	TTCACATCTACCTCTGTGATAAC
	CCR5		1	TTCTCTTCTGGGCTCCCTACAAC
			2	TTCTTTGGCCTGAATAATTGCAG
			3	TTCCAGGAATTCTTTGGCCTGAA
			4	TTGTCCTTCTCCTGAACACCTTC
	DYRK1A		1	TTTCCATTCAAGGGTTTTAGAAG
	EMX1		1	CCTCCAATGACTAGGGTGGGCAA
	RNF2	AsCas12a	1	TTTGGATATGTTGAAGAACACCATGAC
			2	TATGTTGAAGAACACCATGACTACAAA
	DNMT1		1	TTTCCCTTCAGCTAAAATAAAGGAGGA
			2	TTTCCTGATGGTCCATGTCTGTTACTC
	CCR5		1	TTTGGCCTGAATAATTGCAGTAGCTCT
			2	ACCTTCCAGGAATTCTTTGGCCTGAA
	DYRK1A		1	TTTCCATTCAAGGGTTTTAGAAGCACA
	EMX1		1	CCAATGACTAGGGTGGGCAACCACAAA
	RNF2	SpCas9	1	GAAGAACACCATGACTACAAAGG
			2	ACAAAGAATGTCCTACCTGTCGG
	DNMT1		1	TTTCCCTTCAGCTAAAATAAAGG
			2	CCTGATGGTCCATGTCTGTTACT
	CCR5		1	ATAATTGCAGTAGCTCTAACAGG
			2	CCTTCCAGGAATTCTTTGGCCTG
			3	TGATTGTTTATTTTCTCTTCTGG
	DYRK1A		1	CCATTTCCATTCAAGGGTTTTAG
	EMX1		1	GTCACCTCCAATGACTAGGGTGG
Mus musculus	Nrl	AaCas12b	1	TTCCCTCCCAGTCCCTTGGCTAT
	Prmt7		1	TTGTGGAGAGGAATGGCTTCAGT
	Nrl	AsCas12a	1	TTTCCCTCCCAGTCCCTTGGCTATGGA
	Nrl	SpCas9	1	CCCTCCCAGTCCCTTGGCTATGG
Homo sapiens	IL1B	AaCas12b	1	TTGGCCCTTCATTGTACCCATTT	Transcription Regulation
			2	TTATCCATCTGTAAGTGGGAAGA
			3	TTCCTAAACTTAAGTACAAAGAA
			4	TTGTCCCACATATACTAAATTTA
			5	TTAAACATTCTTCTAACGTGGGA
			6	TTAATGTGGACATCAACTGCACA
			7	TTGTCAGGAAAACAATGCATATT
			8	TTGCAAAATGTGTCATAGTTTGC
	HBG1		1	TTCAGCAGTTCCACACACTCGCT
			2	TTCTTCATCCCTAGCCAGCCGCC
			3	TTGCATTGAGATAGTGTGGGGAA
			4	TTGGCCAGCCTTGCCTTGACCAA
			5	TTGACCAATAGTCTTAGAGTATC
			6	TTGCCTTGTCAAGGCTATTGGTC
			7	TTGGGGGCCCCTTCCCCACACTA
			8	TTAGCCAGGGACCGTTTCAGACA
	IL1B	SpCas9	1	CCCATTTATCCATCTGTAAGTGG
			2	CCTAAACTTAAGTACAAAGAAGT
			3	CCACTTTGTCCCACATATACTAA
			4	ATTTAAACATTCTTCTAACGTGG
			5	CCAGTATTTTAATGTGGACATCA
			6	TCAACTGCACAACGATTGTCAGG
			7	GAAAACAATGCATATTTGCATGG
			8	CCCACATATACTAAATTTAAACA
	HBG1		1	TATCTGTCTGAAACGGTCCCTGG
			2	CCCTGGCTAAACTCCACCCATGG
			3	GCTAAACTCCACCCATGGGTTGG
			4	CTTGACCAATAGCCTTGACAAGG
			5	TAGTCTTAGAGTATCCAGTGAGG
			6	TGAGGCCAGGGGCCGGCGGCTGG
			7	CCAGGGGCCGGCGGCTGGCTAGG
			8	GGCTAGGGATGAAGAATAAAAGG
Homo sapiens	RNF2	AaCas12b	1-24nt	TTTGGATATGTTGAAGAACACCATGAC	Off-target effect analysis
			1-22nt	TTTGGATATGTTGAAGAACACCATG
			1-20nt (on)	TTTGGATATGTTGAAGAACACCA
			1-18nt	TTTGGATATGTTGAAGAACAC
			1-16nt	TTTGGATATGTTGAAGAAC
			1-15nt	TTTGGATATGTTGAAGAA
			1-14nt	TTTGGATATGTTGAAGA
			1-13nt	TTTGGATATGTTGAAG
			1-12nt	TTTGGATATGTTGAA
			1-G1t	TTTtGATATGTTGAAGAACACCA
			1-A3c	TTTGGcTATGTTGAAGAACACCA
			1-A5c	TTTGGATcTGTTGAAGAACACCA
			1-G7t	TTTGGATATtTTGAAGAACACCA
			1-T9g	TTTGGATATGTgGAAGAACACCA
			1-A11c	TTTGGATATGTTGcAGAACACCA
			1-G13t	TTTGGATATGTTGAAtAACACCA
			1-A15c	TTTGGATATGTTGAAGAcCACCA
			1-A17c	TTTGGATATGTTGAAGAACcCCA
			1-C18a	TTTGGATATGTTGAAGAACAaCA
			1-C19a	TTTGGATATGTTGAAGAACACaA
			1-mut_1-2	TTTttATATGTTGAAGAACACCA
			1-mut_3-4	TTTGGcgATGTTGAAGAACACCA
			1-mut_5-6	TTTGGATcgGTTGAAGAACACCA
			1-mut_7-8	TTTGGATATtgTGAAGAACACCA
			1-mut_9-10	TTTGGATATGTgtAAGAACACCA
			1-mut_11-12	TTTGGATATGTTGccGAACACCA
			1-mut_13-14	TTTGGATATGTTGAAtcACACCA
			1-mut_15-16	TTTGGATATGTTGAAGAcaACCA
			1-mut_17-18	TTTGGATATGTTGAAGAACcaCA
			1-mut_19-20	TTTGGATATGTTGAAGAACACac
			2-24nt	TTGTAGTCATGGTGTTCTTCAACTATA
			2-22nt	TTGTAGTCATGGTGTTCTTCAACTA
			2-20nt (on)	TTGTAGTCATGGTGTTCTTCAAC
			2-18nt	TTGTAGTCATGGTGTTCTTCA
			2-16nt	TTGTTAGTCATGGTGTTCTT
			2-15nt	TTGTTAGTCATGGTGTTCT
			2-14nt	TTGTAGTCATGGTGTTC
			2-13nt	TTGTAGTCATGGTGTT
			2-12nt	TTGTAGTCATGGTGT
			2-T1g	TTGgAGTCATGGTGTTCTTCAAC
			2-G3t	TTGTAtTCATGGTGTTCTTCAAC
			2-C5a	TTGTAGTaATGGTGTTCTTCAAC
			2-T7g	TTGTAGTCAgGGTGTTCTTCAAC
			2-G9t	TTGTAGTCATGtTGTTCTTCAAC
			2-G11t	TTGTAGTCATGGTtTTCTTCAAC
			2-T13g	TTGTAGTCATGGTGTgCTTCAAC
			2-T15g	TTGTAGTCATGGTGTTCgTCAAC
			2-C17a	TTGTAGTCATGGTGTTCTTaAAC
			2-A18c	TTGTAGTCATGGTGTTCTTCcAC
			2-A19c	TTGTAGTCATGGTGTTCTTCAcC
			2-mut_1-2	TTGgcGTCATGGTGTTCTTCAAC
			2-mut_3-4	TTGTAtgCATGGTGTTCTTCAAC
			2-mut_5-6	TTGTAGTacTGGTGTTCTTCAAC
			2-mut_7-8	TTGTAGTCAgtGTGTTCTTCAAC
			2-mut_9-10	TTGTAGTCATGtgGTTCTTCAAC
			2-mut_11-12	TTGTAGTCATGGTtgTCTTCAAC
			2-mut_13-14	TTGTAGTCATGGTGTgaTTCAAC
			2-mut_15-16	TTGTAGTCATGGTGTTCggCAAC
			2-mut_17-18	TTGTAGTCATGGTGTTCTTacAC
			2-mut_19-20	TTGTAGTCATGGTGTTCTTCAca
		AsCas12a	1-A13c	TTTGGATATGTTGAAGcACACCATGAC
			1-C15a	TTTGGATATGTTGAAGAAaACCATGAC
			1-C17a	TTTGGATATGTTGAAGAACAaCATGAC
			1-C198a	TTTGGATATGTTGAAGAACACaATGAC
			1-A19c	TTTGGATATGTTGAAGAACACCcTGAC
			2-T13g	TTTGTAGTCATGGTGTgCTTCAACATA
			2-T15g	TTTGTAGTCATGGTGTTCgTCAACATA
			2-C17a	TTTGTAGTCATGGTGTTCTTaAACATA
			2-A18c	TTTGTAGTCATGGTGTTCTTCcACATA
			2-A19c	TTTGTAGTCATGGTGTTCTTCAcCATA
		SpCas9	1-A13c	GAAGAACcCCATGACTACAAAGG
			1-A15c	GAAGAcCACCATGACTACAAAGG
			1-G17t	GAAtAACACCATGACTACAAAGG
			1-A18c	GAcGAACACCATGACTACAAAGG
			1-A19c	GcAGAACACCATGACTACAAAGG
Mus musculus	Nrl	AaCas12b	1-24nt	TTCCCTCCCAGTCCCTTGGCTATGGAA
			1-22nt	TTCCCTCCCAGTCCCTTGGCTATGG
			1-20nt (on)	TTCCCTCCCAGTCCCTTGGCTAT
			1-18nt	TTCCCTCCCAGTCCCTTGGCT
			1-16nt	TTCCCTCCCAGTCCCTTGG
			1-15nt	TTCCCTCCCAGTCCCTTG
			1-14nt	TTCCCTCCCAGTCCCTT
			1-13nt	TTCCCTCCCAGTCCCT
			1-12nt	TTCCCTCCCAGTCCC
			1-C1a	TTCaCTCCCAGTCCCTTGGCTAT
			1-T3g	TTCCCgCCCAGTCCCTTGGCTAT
			1-C5a	TTCCCTCaCAGTCCCTTGGCTAT
			1-A7c	TTCCCTCCCcGTCCCTTGGCTAT
			1-T9g	TTCCCTCCCAGgCCCTTGGCTAT
			1-C11a	TTCCCTCCCAGTCaCTTGGCTAT
			1-T13g	TTCCCTCCCAGTCCCgTGGCTAT
			1-G15t	TTCCCTCCCAGTCCCTTtGCTAT
			1-C17a	TTCCCTCCCAGTCCCTTGGaTAT
			1-T18g	TTCCCTCCCAGTCCCTTGGCgAT
			1-A19c	TTCCCTCCCAGTCCCTTGGCTcT
			1-mut_1-2	TTCaaTCCCAGTCCCTTGGCTAT
			1-mut_3-4	TTCCCgaCCAGTCCCTTGGCTAT
			1-mut_5-6	TTCCCTCaaAGTCCCTTGGCTAT
			1-mut_7-8	TTCCCTCCCctTCCCTTGGCTAT
			1-mut_9-10	TTCCCTCCCAGgaCCTTGGCTAT
			1-mut_11-12	TTCCCTCCCAGTCaaTTGGCTAT
			1-mut_13-14	TTCCCTCCCAGTCCCggGGCTAT
			1-mut_15-16	TTCCCTCCCAGTCCCTTttCTAT
			1-mut_17-18	TTCCCTCCCAGTCCCTTGGagAT
			1-mut_19-20	TTCCCTCCCAGTCCCTTGGCTcg
		AsCas12a	1-T13g	TTTCCCTCCCAGTCCCgTGGCTATGGA
			1-G15t	TTTCCCTCCCAGTCCCTTtGCTATGGA
			1-C17a	TTTCCCTCCCAGTCCCTTGGaTATGGA
			1-T18g	TTTCCCTCCCAGTCCCTTGGCgATGGA
			1-A19c	TTTCCCTCCCAGTCCCTTGGCTcTGGA
		SpCas9	1-A13c	CCCTCCCcGTCCCTTGGCTATGG
			1-C15a	CCCTCaCAGTCCCTTGGCTATGG
			1-T17g	CCCgCCCAGTCCCTTGGCTATGG
			1-C18a	CCaTCCCAGTCCCTTGGCTATGG
			1-C19a	CaCTCCCAGTCCCTTGGCTATGG
