# Supplementary material for: Repurposing CRISPR-Cas12b for mammalian genome engineering
Source: Cell Discov. 2018 Nov 27;4:63. doi: 10.1038/s41421-018-0069-3 (PMC6255809; doi:10.1038/s41421-018-0069-3)
Supplement: Supplementary file 5 — Supplementary Table S4 [file 41421_2018_69_MOESM5_ESM.xlsx]

## Sheet: Human cells
Gene (target site)	ID	Sequence	% indel frequency (indels/total)
CCR5 (site 4)	4OT1	TTCTCCcTCTCCTGAACACCTag	0 (0/53405)
	4OT2	TTGTCCTTCTCCTatAaACCTTC	0 (0/172731)
	4OT3	TTCTCCTTCTCaTcAACACCcTC	0 (0/109995)
	4OT4	TTCcCCTTCTCCTGAAgAgCTTC	0 (0/54983)
	4OT5	TTGTCaTTCTCCTGAACACCTTC	0 (0/764319)
	4OT6	TTTTCCTTCTCCTaAAgAaCTTC	0 (0/24888)
	4OT7	TTATCCTTCTCCTGAgagCCTTC	0 (0/740815)
	4OT8	TTCTaCTTCcCCTGAACtCCTTC	0 (0/5278)
	4OT9	TTTTtCTTCTtCTGAAgACCTTC	0 (0/10240)
	4OT10	TTTTtCTTaTtCTGAACACCTTC	0 (0/4864)
	4OT11	TTCTCCTTCgCCTaAACACaTTC	0 (0/5268)
	4OT12	TTCTCCTTtTCCTGAACACtTTC	0 (0/679560)
	4OT13	TTCTCCTgCTgCTGAACACCaTC	0 (0/3036)
	4OT14	TTTTCCTTCTaCTGAACcaCTTC	0 (0/52182)
	4OT15	TTTTCtTTtTCCTGAACACCTTg	0 (0/7148)
	4OT16	TTCTCtTTCTatTGAACACCTTC	0 (0/115352)
	4OT17	TTGTCCaTCTCCaGAACACtTTC	0 (0/39937)
	4OT18	TTTTCCTTCTCaTGAAgACCTTC	0 (0/155919)
	4OT19	TTCTCCcTCTCCTGgACACCcTC	0 (0/84443)
	4OT20	TTCTCCTTCTCCTcAgCACCTTt	0 (0/3058)
	4OT21	TTGTCCTTCTgCTaAACACaTTC	0 (0/62426)
	4OT22	TTTTtCTTCTCtTcAACACCTTC	0 (0/228682)
	4OT23	TTTTCCTTCTCtTGAAaAaCTTC	0 (0/370)
	4OT24	TTCcCCTTCTCCTGAACAgCTcC	0 (0/1714)
	4OT25	TTCTCCTcCTCCTGAAttCCTTC	0 (0/7959)
	4OT26	TTTTCCcTCTCCTGAACAgCTTC	0 (0/47742)
	4OT27	TTTTtCTTCTCCaGAACACCTTC	0 (0/14554)
	4OT28	TTCTCCTaCcCtTGAACACCTTC	0 (0/325524)
	4OT29	TTTTCCTTCTCCcGAACtCCcTC	0 (0/183362)
	4OT30	TTTTCCTTCTCCTGAACAtaTTg	0 (0/16156)
	4OT31	TTCTCCTTCTCCTGAAtAgCaTC	0 (0/388758)
	4OT32	TTTTCCTTCcCCTaAACACCTTC	0 (0/1833)
	4OT33	TTCcCCcTCTCCTGAACtCCTTC	0 (0/187944)
	4OT34	TTCTCCTTCTCCcGcACcCCTTC	0 (0/144449)
	4OT35	TTTTCCTTCTCtTGAAtAaCTTC	0 (0/42794)
	4OT36	TTTaCCTTtTCCTGtACACCTTC	ND
	4OT37	TTTTCCTTCTCCTtgACACtTTC	0 (0/145582)
	4OT38	TTATCCTTCTCCTGtcCACCTgC	0 (0/15033)
	4OT39	TTCTCCTTggCCTGAACACCcTC	0 (0/340)
	4OT40	TTATCaTTCTCCTcAACACtTTC	ND
	4OT41	TTTTCCTcCTCCTtAACACCTgC	0 (0/455491)
	4OT42	TTGTCCTTCTCtTGAcCtCCTTC	0 (0/58340)
	4OT43	TTGTCaTTCTCCTGAACAgCTgC	0 (0/36959)
	4OT44	TTATaCTaCcCCTGAACACCTTC	0 (0/2867)
	4OT45	TTCTCCcTCTCCTGccCACCTTC	0 (0/28202)
	4OT46	TTATtCTaCTCCTGAACAtCTTC	0 (0/43952)
	4OT47	TTCTCCTTCTCCTGAgCAtaTTC	0 (0/176534)
	4OT48	TTTTCtTcaTCCTGAACACCTTC	0 (0/838)
	4OT49	TTATCCTTCaCCTGAAgACCTTC	0 (0/2804)
	4OT50	TTCTCCTTCTCCTGAACACaTTa	0 (0/73303)
	4OT51	TTCcCCTTCcCCTGAACACCTcC	0 (0/25258)
	4OT52	TTCTCCTTCTCCTcccCACCTTC	0 (0/65782)
	4OT53	TTTTCtTTCcCCaGAACACCTTC	0 (0/4102)
	4OT54	TTGcCtcTCTCCTGAACACCTTC	0 (0/28445)
	4OT55	TTATCCTTCTCCTGAACgaCTTg	0 (0/49860)
	4OT56	TTTTCaTTCTCCTGAACtCCTgC	0 (0/49885)
	4OT57	TTAaCCTgCTCCTGAACAaCTTC	0 (0/4863)
	4OT58	TTTTCCTTCTCCTGtcCAaCTTC	0 (0/53954)
	4OT59	TTGTCCTTCTCCTGAAtcCCTcC	0 (0/601036)
RNF2 (site 6)	6OT1	TTCTgCtACAGGTAGGAaATTCT	0 (0/81)
	6OT2	TTTTCCaACAGGaAGGAaATTCT	0 (0/33729)
	6OT3	TTCcCCGACAGtTAaGACATTCT	0 (0/53562)
	6OT4	TTCTCtaACAGGTAGGgCATTCT	0 (0/76087)
	6OT5	TTTTCCaACAGGTAaGACATTCT	0 (0/39062)
Gene (target site)	ID	Target Sequences (5' -3')	% indel frequency (indels/total)
			# 4 (♀)	# 7 (♀)	# 9 (♂)	# 10 (♂)	# 13 (♀)	WT-1 (♀)	WT-2 (♂)
Nrl (site 1)	ON	TTCCCTCCCAGTCCCTTGGCTAT	35.32 (49057/138858)	13.60 (10340/76048)	21.47 (21227/98872)	23.9 (7726/32320)	35.58 (30606/86029)	0 (0/94901)	0 (0/83647)
	OT1	TTCCtTCCCAGTCCCTgGGCTcT	0 (0/310998)	0 (0/235024)	0 (0/120626)	0 (0/101669)	0 (0/131205)	0 (0/214419)	0 (0/246236)
	OT2	TTCCCTCCCAGTCCtTTGtCTAT	0 (0/61387)	0 (0/70038)	0 (0/38551)	0 (0/76688)	0 (0/29833)	0 (0/78122)	0 (0/102962)
	OT3	TTCCCTCCCAtcCCCTTGGCTcT	0 (0/145099)	0 (0/88349)	0 (0/66859)	0 (0/72407)	0 (0/90867)	0 (0/158188)	0 (0/203988)
	OT4	TTGCCTCCCAcTtCCTTGGCTgT	0 (0/754838)	0 (0/331682)	0 (0/275519)	0 (0/213149)	0 (0/236380)	0 (0/672094)	0 (0/566673)
	OT5	TTGCCTCCCAcTgCCTTGGCTAa	0 (0/624557)	0 (0/348600)	0 (0/182611)	0 (0/344335)	0 (0/231563)	0 (0/787287)	0 (0/657368)
	OT6	TTTCCTCCCtGTCCCTTGGCTgc	0 (0/1140729)	0 (0/628965)	0 (0/249618)	0 (0/429524)	0 (0/312555)	0 (0/1222616)	0 (0/1083548)
	OT7	TTTCCTCCCAGTCCCaTGatTAT	0 (0/112058)	0 (0/66342)	0 (0/73469)	0 (0/42337)	0 (0/41975)	0 (0/143772)	0 (0/126540)
	OT8	TTTCCTCCCAtcCCCTTGGtTAT	0 (0/617281)	0 (0/322422)	0 (0/248613)	0 (0/273728)	0 (0/187496)	0 (0/522301)	0 (0/706698)
	OT9	TTCCCTCCCtGTCCCTTtGaTAT	0 (0/6808)	0 (0/7409)	0 (0/6563)	0 (0/6223)	0 (0/3985)	0 (0/8824)	0 (0/1462)
	OT10	TTTCCcCtCAGTCtCTTGGCTAT	0 (0/101627)	0 (0/69356)	0 (0/28358)	0 (0/28218)	0 (0/93549)	0 (0/109589)	0 (0/56322)
	OT11	TTCtCTCCCAGaCaCTTGGCTAT	0 (0/223625)	0 (0/116310)	0 (0/141279)	0 (0/122670)	0 (0/154619)	0 (0/219616)	0 (0/196025)
	OT12	TTTCCTCCCAGTCCtTTGaaTAT	0 (0/219853)	0 (0/122034)	0 (0/80900)	0 (0/152504)	0 (0/161566)	0 (0/64979)	0 (0/204607)
	OT13	TTTCtTCCCAGaCCCTTaGCTAT	0 (0/15783)	0 (0/10057)	0 (0/6143)	0 (0/6814)	0 (0/1268)	0 (0/11259)	0 (0/10516)
	OT14	TTTCCTCCCAGTCCtgTGGCTtT	0 (0/466220)	0 (0/142783)	0 (0/89463)	0 (0/161187)	0 (0/154529)	0 (0/346570)	0 (0/346811)
	OT15	TTCCCTCCCAtTCCCTTaGgTAT	0 (0/46390)	0 (0/27712)	0 (0/15060)	0 (0/29056)	0 (0/23042)	0 (0/47593)	0 (0/48944)
	OT16	TTGCCTCCCAGcCCCTTGGtTAg	0 (0/345866)	0 (0/180534)	0 (0/135448)	0 (0/199107)	0 (0/130076)	0 (0/410762)	0 (0/290555)
	OT17	TTTCCTtCCtcTCCCTTGGCTAT	0 (0/199637)	0 (0/106070)	0 (0/114364)	0 (0/13845)	0 (0/143203)	0 (0/331140)	0 (0/96222)
	OT18	TTTCCTCCCAGTCCCTcccCTAT	0 (0/41534)	0 (0/26220)	0 (0/28184)	0 (0/16872)	0 (0/32076)	0 (0/22854)	0 (0/24535)
	OT19	TTAtCTCCtAGTCCCTgGGCTAT	0 (0/165101)	0 (0/87851)	0 (0/32957)	0 (0/49474)	0 (0/114774)	0 (0/42724)	0 (0/125872)
	OT20	TTCCCTCCCAGTCCCTTGtCgAc	0 (0/870)	0 (0/492)	0 (0/3257)	0 (0/4432)	0 (0/3174)	0 (0/611)	0 (0/480)
	OT21	TTTtCTCCCAGTtCCTcGGCTAT	0 (0/535415)	0 (0/258225)	0 (0/126276)	0 (0/233597)	0 (0/284976)	0 (0/558986)	0 (0/385212)
	OT22	TTTCCTCCCAGTCCtTTGttTAT	0 (0/277402)	0 (0/134762)	0 (0/67359)	0 (0/268712)	0 (0/153181)	0 (0/301080)	0 (0/233608)
	OT23	TTTCCTCaCtGTCCCcTGGCTAT	0 (0/187151)	0 (0/88958)	0 (0/57850)	0 (0/128583)	0 (0/117597)	0 (0/197871)	0 (0/180177)
	OT24	TTTtCTCCCAGTCCaTTGGCTAT	0 (0/210205)	0 (0/141194)	0 (0/85909)	0 (0/105158)	0 (0/141329)	0 (0/116403)	0 (0/119707)
	OT25	TTTtCTCCCAcTCCCTTGGCTgT	0 (0/45367)	0 (0/32933)	0 (0/38014)	0 (0/23259)	0 (0/48542)	0 (0/38621)	0 (0/28921)
	OT26	TTTCCTCCCAGagaCTTGGCTAT	0 (0/240307)	0 (0/74233)	0 (0/143969)	0 (0/149854)	0 (0/151093)	0 (0/231033)	0 (0/186723)
	OT27	TTGCCTCCCAGTCCCTcGatTAT	0 (0/418403)	0 (0/226401)	0 (0/137122)	0 (0/137892)	0 (0/188298)	0 (0/309637)	0 (0/323551)
	OT28	TTTCtTCCCAGTCtCTTaGCTAT	0 (0/245576)	0 (0/67756)	0 (0/30929)	0 (0/10866)	0 (0/82617)	0 (0/15031)	0 (0/55266)
	OT29	TTGCCTCCCAGTCCCcaGGCTAc	0 (0/56861)	0 (0/39225)	0 (0/34599)	0 (0/4987)	0 (0/53599)	0 (0/15825)	0 (0/55199)
	OT30	TTTCCTCCCAGTCCCTgGGCTAg	0 (0/71086)	0 (0/2918)	0 (0/4198)	0 (0/1310)	0 (0/87283)	0 (0/17587)	0 (0/19280)
