# Supplementary material for: Repurposing CRISPR-Cas12b for mammalian genome engineering
Source: Cell Discov. 2018 Nov 27;4:63. doi: 10.1038/s41421-018-0069-3 (PMC6255809; doi:10.1038/s41421-018-0069-3)
Supplement: Supplementary file 6 — Supplementary Table S5 [file 41421_2018_69_MOESM6_ESM.xlsx]

## Sheet: 293T
CRISPR-Cas	Gene (target site)	ID	Sequence (5' - 4')	% indel frequency
AaCas12b	RNF2 (site 7)	7ON	TTCCGACAGGTAGGACATTCTTT	10.3 ± 0.7
		7OT1	TTCCcACAGGTAGGtCATTCTTT	NT
		7OT2	TTGCaACAGGTAaGAgATTCTTT	ND
		7OT3	TTTCGgCAGGTAGGACAcTCcTT	ND
		7OT4	TTCCaACAGGTAaGACATTCTTT	ND
		7OT5	TTGCtACAtGTAGGACAcTCTTT	ND
		7OT6	TTTtGAaAGGTAGGACATaCTTT	NT
		7OT7	TTGCGACAGaTAGGACATTCacT	ND
		7OT8	TTTaGACAGGTAaGAaATTCTTT	ND
SpCas9	RNF2 (site 2)	2ON	ACAAAGAATGTCCTACCTGTCGG	32.3 ± 1.6
		2OT1	ACAAAGAATGaCCTACCTGTGGG	NT
		2OT2	AgAAAcAcTGTCCTACCTGTAGG	ND
		2OT3	ACAAAGAATGTCtTACCTGTTGG	9.7 ± 0.5
		2OT4	ACAAAcAtTtTCCTACCTGTTGG	ND
		2OT5	ACAAAaAAcGTCCcACCTGTGGG	ND
		2OT6	AgAgAGAATGTCCTAgCTGTGGG	ND
		2OT7	cCAAAGAATGTCtTcCCTGTGGG	NT
		2OT8	ACAAAGAATGTCCTtgCTGTGGG	ND
		2OT9	AaAAAGAATGcCCTACCTGgGGG	ND
		2OT10	ACAgAGAATGTCCTAgCTcTGGG	ND
		2OT11	ACAgAGAATGTCCTcCCTGcAGG	ND
		2OT12	ACcAAGAATGTCCTACgTtTGGG	NT
AaCas12b	CCR5 (site 3)	3ON	TTCAGGCCAAAGAATTCCTGGAA	10.4 ± 0.9
		3OT1	TTTtGGCCAAAGAATTCCTtGAg	ND
		3OT2	TTAAGcCCAAAtAATTCCTGaAA	ND
		3OT3	TTGAGGCCAAAGAATTgCTtGAA	ND
		3OT4	TTGAGGCatAAGAATTgCTGGAA	ND
		3OT5a	TTGAGGCCAAAGAATcgCTtGAA	ND
		3OT6	TTAAGGCCAAgttATTCCTGGAA	ND
		3OT7	TTGAtcCCAAAGAATTCCTGGAc	ND
		3OT8	TTTAGGaCAAAGAAcTtCTGGAA	ND
		3OT9b	TTGAGGCCcAAGAATTgCTtGAA	ND
		3OT10	TTCAGGCCAAAGAATTCCaaaAA	ND
		3OT11	TTAAaGCCAAAGAATTgCTGGAA	ND
		3OT12	TTCAGGtaAAAGAATTCCTcGAA	ND
		3OT13	TTCAGGCCAAAGAgTTtCTGaAA	ND
		3OT14	TTAAGGCCtcAGAAcTCCTGGAA	ND
		3OT15	TTTAGGatAAAtAATTCCTGGAA	ND
		3OT16c	TTGAGGCaAAAGAATTgCTtGAA	NT
		3OT17c	TTGAGGCaAAAGAATTgCTtGAA	NT
		3OT18	TTCAaGCCAAtGAATTCCTGGAg	NT
		3OT19c	TTGAGGCaAAAGAATTgCTtGAA	ND
		3OT20	TTTgGGCCAAAGAATTCCTccAA	ND
		3OT21	TTTAGcCCAAAGAcTTCtTGGAA	ND
		3OT22c	TTGAGGCaAAAGAATTgCTtGAA	ND
		3OT23	TTTAaGCCAAAGAAaaCCTGGAA	ND
		3OT24d	TTGAGGCaAAAGAATTCCTtGAA	ND
		3OT25	TTTAGGtCAAAcAATTCtTGGAA	ND
		3OT26	TTAtGGaCAAAGcATTCCTGGAA	ND
		3OT27c	TTGAGGCaAAAGAATTgCTtGAA	NT
		3OT28c	TTGAGGCaAAAGAATTgCTtGAA	ND
		3OT29	TTAAGGCaAAAtAATTaCTGGAA	ND
		3OT30	TTTAGGCCAAAGAAacCCTGaAA	ND
		3OT31	TTGAGGCCAAAGgATTgCTtGAA	ND
		3OT32	TTGAGGCCAgAGAATTaCTtGAA	NT
		3OT33	TTTAGagCAAAGAATTCCTaGAA	ND
		3OT34c	TTGAGGCaAAAGAATTgCTtGAA	NT
		3OT35	TTCtGGCCAAAGAATTgCTtGAA	ND
		3OT36	TTGgGGCCAAAGAATTgCTtGAA	NT
		3OT37	TTGAGGCCcAAGAATTaCTtGAA	NT
		3OT38	TTCAGGCCAAAGAAgcCCTcGAA	ND
		3OT39	TTCAtGCCAAAGAATTCCcaGAA	ND
		3OT40b	TTGAGGCCcAAGAATTgCTtGAA	ND
		3OT41e	TTAAGGCaAAAGAATTCCTGGtt	ND
		3OT42	TTTAtGCCAAAaAcTTCCTGGAA	ND
		3OT43c	TTGAGGCaAAAGAATTgCTtGAA	NT
		3OT44a	TTGAGGCCAAAGAATcgCTtGAA	ND
		3OT45	TTGAGaCCAAAGAcTTCCTGGcA	ND
		3OT46e	TTAAGGCaAAAGAATTCCTGGtt	ND
		3OT47d	TTGAGGCaAAAGAATTCCTtGAA	ND
		3OT48	TTCAGcCCAAAGAATTCCTGcAt	ND
		3OT49	TTCAGGCCAAAGcATcCCTtGAA	ND
	CCR5 (site 1)	1ON	TTCTCTTCTGGGCTCCCTACAAC	13.2 ± 1.3
		1OT1	TTGTCTTCTGGcCTtCCTACtAC	ND
		1OT2	TTTTCTTCTGtGtTCCCTACAgC	ND
		1OT3	TTCTCTTCTGGaCTCCCTAtAAt	ND
		1OT4	TTTcaTgCTGGGCTCCCTACAAC	ND
		1OT5	TTCcCTTCTGGGCTCCCcACAtC	ND
		1OT6	TTATtTTCTGcGCTgCCTACAAC	ND
		1OT7	TTCTCTTCTGGGCTCCCgtCAcC	ND
		1OT8	TTTTCaTCTGGGCTCaCTgCAAC	ND
		1OT9	TTCTCTTCTGGcCaCCCTcCAAC	ND
		1OT10	TTTTCTTCTaGGaTtCCTACAAC	ND
		1OT11	TTTgCaTCTGGGCTCCCTACAAC	ND
		1OT12	TTCTCTTCTGttCTCCCTcCAAC	ND
		1OT13	TTGTaTTCTGGGCTCCCTcCAAt	ND
		1OT14	TTCTaTTCTcaGCTCCCTACAAC	ND
		1OT15	TTCTCTTCTGGGtTCCtTAtAAC	ND
		1OT16	TTCTCTTCTGGGCTCCCTtgAgC	ND
		1OT17	TTAgCTTCTGGGCTCCCTtCAgC	ND
		1OT18	TTCTCTcCTGGGCTtCCTAaAAC	ND
		1OT19	TTATCTTgTGGGCTCCtcACAAC	ND
		1OT20	TTGTCaTCTcGGCTCaCTACAAC	NT
		1OT21	TTCTCTTCTGGGCTCCCcAagAC	ND
		1OT22	TTGTCTgCTGGGCaCCCTACcAC	ND
		1OT23	TTGTCTTCTGGGtcCCCTtCAAC	ND
		1OT24	TTATCTTCTGGcCTCCCTACtcC	ND
		1OT25	TTTTCTTCTGGGaTCtCTACAcC	ND
		1OT26	TTCaCTTCTGGaCTCtCTACAAC	ND
		1OT27	TTTTCTTCTGaGCTCCCTcCAtC	ND
		1OT28	TTATCaTCTtGGCTCCCTtCAAC	ND
		1OT29	TTTTCTTCTtGGCTCaCTgCAAC	NT
		1OT30	TTGTCTTCTGtGCTCCCacCAAC	ND
		1OT31	TTGTCTTCTGGtCTCCCTAtAAg	ND
SpCas9	CCR5 (site 2)	2ON	CAGGCCAAAGAATTCCTGGAAGG	35.1 ± 1.3
		2OT1	CAGGCCAAAGgATTCaTtGAGGG	ND
		2OT2	CAGGCCgAAGAATTCCTGGAAGG	10.2 ± 0.6
		2OT3	AAGGCCAgAGgATTCCTGGAGGG	ND
		2OT4	CAGGCCAAAGAATTCtTcaAGGG	ND
		2OT5	CAGGCCAgAGAATTCCTttATGG	ND
		2OT6	CAGGCCAAttAATTCCTGaAAGG	ND
		2OT7	CtGGCCAAAGAATTCCTtGgGGG	ND
		2OT8	CAGGCaAAAGgcTTCCTGGAGGG	ND
		2OT9	ttGGCCAAAaAATTCCTGGATGG	ND
		2OT10	CAGGCCAAAaAAgcCCTGGAAGG	NT
		2OT11	CAGGCCAgtGAtTTCCTGGAAGG	NT
		2OT12	CAGaCCAAAGccTTCCTGGATGG	ND
		2OT13	CAGGCCAAAGAtTTtCTGGtTGG	ND
		2OT14	CAGGCCAAAGgAcTtCTGGATGG	ND
		2OT15	CAcGCCAAtGAgTTCCTGGACGG	ND
		2OT16	CAGGCCccAGAATTCCaGGATGG	ND
		2OT17	tAGGCaAAAGAATTgCTGGATGG	ND
		2OT18	gAaGCCAAAGtATTCCTGGATGG	ND
		2OT19	CAGtCaAAAGAATTCCTGGcTGG	ND
		2OT20	CAGGCCcAAGAAgTCCTtGAAGG	ND
		2OT21	CAGGCCAcAGcATcCCTGGAGGG	ND
		2OT22	CAGGCagAgGAATTCCTGGAAGG	ND
		2OT23	tAGGgCAAAGAATTCtTGGAAGG	ND
	CCR5 (site 3)	3ON	TGATTGTTTATTTTCTCTTCTGG	15.2 ± 0.8
		3OT1	TGATTGTTaATTTTtTCTTaAGG	ND
		3OT2	TGATTGTTTATTTTCTaTgtAGG	NT
		3OT3	TatTTGaTTATTTTCTCTTCTGG	ND
		3OT4	TGcTTtTTTATTTTCTCTTtTGG	ND
		3OT5	TGATTaTTTAaTcTCTCTTCAGG	ND
		3OT6	TGATTGTTTAcTTTCTCTTCTGG	5.0 ± 0.7
		3OT7	TtATTGTTgATTTTtTCTTCTGG	ND
		3OT8	TGcTTGTTTtTTTTtTCTTCAGG	NT
		3OT9	TGATTGTTatTTTTgTCTTCAGG	ND
		3OT10	TGATTGcTTgTTTTCTCTcCTGG	NT
		3OT11	TaAgTGTTTATTTTCTCTcCCGG	ND
		3OT12	TGATTGTTgATaTTCTCTTtTGG	ND
		3OT13	TGATTGTTTATTTcCcCTTaAGG	NT
		3OT14	TGcTTGTTTATTaTCTgTTCAGG	ND
		3OT15	TtATccTTTATTTTCTCTTCTGG	NT
		3OT16	TGATTtTcTATTTTCTtTTCAGG	ND
		3OT17	TtAaTGTTTATTTTCaCTTCTGG	NT
		3OT18	TGAaTGTTcATTTTCTCTTCAGG	ND
		3OT19	TGATaGTTccTTTTCTCTTCAGG	NT
		3OT20	TGATgtTTTgTTTTCTCTTCTGG	ND
		3OT21	TGtTTGTTTATTTTgTCTTtTGG	NT
		3OT22	TGcTTGaTTATTTTCcCTTCAGG	NT
		3OT23	TGATTcTTTATTTTCcCgTCAGG	ND
		3OT24	TGATTGTgcATTTTtTCTTCTGG	NT
		3OT25	TGATTtTTcATTTTCTCTTgGGG	NT
		3OT26	TGATTGTTTtTTTTtTtTTCTGG	ND
		3OT27	TatTTGTTTATTTTCTCTTgTGG	NT
		3OT28	TatTTGTTTcTTTTCTCTTCTGG	ND
		3OT29	TcATTcTTTATTTTCTaTTCAGG	ND
		3OT30	TGATTccTTATTTTCTtTTCAGG	NT
		3OT31	TGtTTGTTTgTTTTCcCTTCAGG	ND
		3OT32	TaATTtTcTATTTTCTCTTCAGG	NT
		3OT33	aGATTGTaTAaTTTCTCTTCTGG	ND
		3OT34	aaAaTGTTTATTTTCTCTTCAGG	ND
		3OT35	TtATTGaTaATTTTCTCTTCTGG	ND
		3OT36	TGATTGTTTtTTcTCTCTTCTGG	ND
		3OT37	TGATTGTcTAaTgTCTCTTCTGG	ND
		3OT38	TGATTGaTTgTTTTCTCTTCAGG	ND
		3OT39	TGAgTGTTTgTTcTCTCTTCTGG	ND
		3OT40	TGtTTcTTTATTTTCTCTTgAGG	ND
		3OT41	TGATTaTTTcTTTTCTtTTCTGG	ND
		3OT42	TaATTGTTTATTTaCTaTTCTGG	ND
		3OT43	TGATTGTTTATTgTCTgTTtGGG	ND
		3OT44	gtAaTGTTTATTTTCTCTTCTGG	ND
		3OT45	TcATTGTTaATTTTCTtTTCTGG	NT
		3OT46	TGATTGTTTAgTgTCTCTTCTGG	ND
		3OT47	cGATTGTaTATTTTCaCTTCTGG	NT
Indel frequencies were assessed by T7EI assay with means and standard errors of the mean (s.e.m.) shown. ON, on-target site; OT, off-target site; ND, indels were not detected; NT, sites were not tested for could not be amplified by PCR.
a-e Off-target sites with the same sequences to 3OT5a, 3OT9b, 3OT16c, 3OT24d and 3OT41e for AaCas12b, respectively.
