# Supplementary material for: Repurposing CRISPR-Cas12b for mammalian genome engineering
Source: Cell Discov. 2018 Nov 27;4:63. doi: 10.1038/s41421-018-0069-3 (PMC6255809; doi:10.1038/s41421-018-0069-3)
Supplement: Supplementary file 7 — Supplementary Table S6 [file 41421_2018_69_MOESM7_ESM.xlsx]

## Sheet: Primers
Primer Name	Primer Sequences (5' - 3')	Note
p11-F	AGTGAGCGAGGAAGCGGAAGA	DNA template amplification
p11-R	CAGGAGAGCGTTCACCGACAA
T7-Aa_tracrRNA-1F	TAATACGACTCACTATAGGGTCTAAAGG	In vitro transcription template amplification
T7-Aa_tracrRNA-1R	GTCAGAACACTGAGCGAGCG
T7-Ak_tracrRNA-1F	TAATACGACTCACTATAGGTCGTCTATAGG
T7-Ak_tracrRNA-1R	GTCAGATCGCTGAGCGAGC
T7-Am_tracrRNA-1F	TAATACGACTCACTATAGGGGAATTGCC
T7-Am_tracrRNA-1R	ATCGGACCGTTGAGCGGG
T7-Bs_tracrRNA-1F	TAATACGACTCACTATAGGCCATAAGTCG
T7-Bs_tracrRNA-1R	ATTCGAAAGCTTAGTGGAAAGTCG
T7-AasgRNA3.1-Nrl-1F	TAATACGACTCACTATAGGAACTGTCTAAAGGACAGAATTTTTCAACG
T7-AasgRNA3.1-Nrl-1R	ATAGCCAAGGGACTGGGAGG
T7-AasgRNA3.2-Nrl-1F	TAATACGACTCACTATAGGCTGTCTAAAGGACAGAATTTTTCAACG
T7-AasgRNA3.2-Nrl-1R	ATAGCCAAGGGACTGGGAGG
T7-AasgRNA3.3-Nrl-1F	TAATACGACTCACTATAGGCTAAAGGACAGAATTTTTCAACGGGTG
T7-AasgRNA3.3-Nrl-1R	ATAGCCAAGGGACTGGGAGG
T7-AasgRNA3.4-Nrl-1F	TAATACGACTCACTATAGGAGGACAGAATTTTTCAACGGGTG
T7-AasgRNA3.4-Nrl-1R	ATAGCCAAGGGACTGGGAGG
T7-AasgRNA3.5-Nrl-1F	TAATACGACTCACTATAGGCAGAATTTTTCAACGGGTGTGCC
T7-AasgRNA3.5-Nrl-1R	ATAGCCAAGGGACTGGGAGG
T7-AasgRNA-Nrl-1F	TAATACGACTCACTATAGGGTCTAAAGGACAGAATTTTTCAACGGGTG
T7-AasgRNA-Nrl-1R	ATAGCCAAGGGACTGGGAGG
T7-AasgRNA-Prmt7-F	TAATACGACTCACTATAGGGTCTAAAGGACAGAATTTTTCAACGGGTG
T7-AasgRNA-Prmt7-R	ACTGAAGCCATTCCTCTCCA
RNF2-1F	GGAGCTGTAGGCGATTATAGTTGAA	Genotyping
RNF2-1R	TTCTCAAACCCTGGAAAGCACTTT
RNF2-2F	CCTGCTCTGGAGTATCTGTTGCT
RNF2-2R	CTCTCACACCCACCTCAGTTATTAGA
RNF2-3F	TGTGAAGCTCCCAGGTTTGAATG
RNF2-3R	CTGATGACAATGTCTTCTACAGTGTG
RNF2-4F	CCTGCTCTGGAGTATCTGTTGCT
RNF2-4R	CTGATGACAATGTCTTCTACAGTGTG
CD34-F	TTGAAATGAGTTTGGTCAGGGATGG
CD34-R	AACTGTGTATTTCCGTGCTGATTCC
CCR5-1F	GTCCTGCCGCTGCTTGTCAT
CCR5-1R	CCCACTTGAGTCCGTGTCACA
CCR5-2F	GCAGCTCTCATTTTCCATACAGT
CCR5-2R	GATCGGGTGTAAACTGAGCTTG
DNMT1-1F	GCTGCTGTGAGGATTGAGTGAGT
DNMT1-1R	AGCCAAGGCCACAAACACCAT
DNMT1-2F	CTCCTGCTCGGTGAATTTGG
DNMT1-2R	TAGTTGATAAGCGAACCTCACAC
DYRK1A-F	ACGTTATGATTCTTTGGTCCACC
DYRK1A-R	ACTTAACTATATGCCAGCTATGTCT
EMX1-F	AGCCTCAGTCTTCCCATCAG
EMX1-R	CCATTGCTTGTCCCTCTGTC
Nrl-F	GCCTCTCAGTGTTCTACACCTTCC
Nrl-R	CCATAGAGACAGGACCCTGGTTCT
Prmt7-F	GCAGACACAGTAGCTGGTTGGA
Prmt7-R	GCATCTTGAGAGCTGGCAATGG
D570A-1F	CCCAAGAAGAAGAGGAAGGTTccc	Site-directed gene mutagenesis
D570A-1R	GGTGCGCAGGCCCAGggcCACGCTCATCACGCGCAG
D570A-2F	CGCGTGATGAGCGTGgccCTGGGCCTGCGCACCAGC
D570A-2R	GACTTTCCTCTTCTTCTTTGGgctag
D806A-1F	CCCAAGAAGAAGAGGAAGGTTccc
D806A-1R	CAGCTTCTTCAGGCGggcCTCCTTGGCGTGGTCGATG
D806A-2F	GACCACGCCAAGGAGgccCGCCTGAAGAAGCTGGCCG
D806A-2R	GACTTTCCTCTTCTTCTTTGGgctag
D977A-1F	CCCAAGAAGAAGAGGAAGGTTccc
D977A-1R	CTGGGCGGCGTTCAGggcGGCGTGGATCTGGTGGAAGTC
D977A-2F	CACCAGATCCACGCCgccCTGAACGCCGCCCAGAAC
D977A-2R	GACTTTCCTCTTCTTCTTTGGgctag
R122A-1F	CCCAAGAAGAAGAGGAAGGTTccc
R122A-1R	GGGGCTCAGGAACTTggcGGCGATCTGCTGGGCGTCG
R122A-2F	GCCCAGCAGATCGCCgccAAGTTCCTGAGCCCCCTGGC
R122A-2R	GACTTTCCTCTTCTTCTTTGGgctag
R785A-1F	CCCAAGAAGAAGAGGAAGGTTccc
R785A-1R	GCTGCCCTTCTCGGCggcGATCACCTGGCCGCTCACC
R785A-2F	AGCGGCCAGGTGATCgccGCCGAGAAGGGCAGCCGC
R785A-2R	GACTTTCCTCTTCTTCTTTGGgctag
R911A-1F	CCCAAGAAGAAGAGGAAGGTTccc
R911A-1R	GGGCACGCGGCGGCAggcGATGCCGGGGGCGCCGGTG
R911A-2F	GGCGCCCCCGGCATCgccTGCCGCCGCGTGCCCGCCC
R911A-2R	GACTTTCCTCTTCTTCTTTGGgctag	Real-time PCR
IL1B-F	GGTGATGTCTGGTCCATATGAACTGA
IL1B-R	CACGCAGGACAGGTACAGATTCTT
HBG1-F	CCAGCTGAGTGAACTGCACTG
HBG1-R	CCTGCACCTCAGGGGTGAATTC
GAPDH-F	GGAGTCCACTGGCGTCTTCA
GAPDH-R	GGAGGCATTGCTGATGATCTTGAG
CCR5-1on-F	ATGGTCATCTGCTACTCGGG	off-target detection for AaCas12b
CCR5-1on-R	CCTGCATAGCTTGGTCCAAC
CCR5-1OT-1F	AGGTGGGAATAAGTGCAGCT
CCR5-1OT-1R	GGAGCCCAGAGAAGTGACAT
CCR5-1OT-2F	TGGCCCTGATCACTTGACTT
CCR5-1OT-2R	TGTGAAGGAGCGTTAGGAGG
CCR5-1OT-3F	GGGATTGATGCAGCAGTGAG
CCR5-1OT-3R	ATGGTCATCTGCTACTCGGG
CCR5-1OT-4F	ATCCAAGACAGCCCACTCAC
CCR5-1OT-4R	CCAGTTCCAGGGCTAGACTT
CCR5-1OT-5F	TTGCTTGCTTCAGTCCCATG
CCR5-1OT-5R	CACAACCAAGGTACACAGTGT
CCR5-1OT-6F	TTCCATGCTATGACTGGGCT
CCR5-1OT-6R	GCTACTAGTGGGGAAGAGCA
CCR5-1OT-7F	GGGGAAGAGCAACAGTCTGA
CCR5-1OT-7R	ACCTGAAAGCGCTCTATGGT
CCR5-1OT-8F	AGAGGCCAAGAATCATTTGCA
CCR5-1OT-8R	TGTAGTCCCAGGTACCTCGA
CCR5-1OT-9F	GCACACAACTGCGTAATGAC
CCR5-1OT-9R	ACTATTCCATTGCTGTCAGGC
CCR5-1OT-10F	TCATTGAAAGACAGTTTTATTCCCA
CCR5-1OT-10R	TGCAAACCGTTAACACAGATCA
CCR5-1OT-11F	GTCTGCTTCTGGGTTCTTTCC
CCR5-1OT-11R	ACCATATTCCACCTGAGCCA
CCR5-1OT-12F	ACCCACAGTGTATGACAGCC
CCR5-1OT-12R	AATGGAGGAACAGGGAAGCC
CCR5-1OT-13F	TGGGCATTCTTGTGATAGCA
CCR5-1OT-13R	AGTTGGAGGGAGAACAGAAGA
CCR5-1OT-14F	ACCACCCTTCACTAAGTCCA
CCR5-1OT-14R	ACAGAACCAACCATCCAAAGA
CCR5-1OT-15F	AGTCACACAACCCAGCTGTT
CCR5-1OT-15R	AAGTTAGAACAATCGCCGCA
CCR5-1OT-16F	CCACGCCAGACTGCTAAATG
CCR5-1OT-16R	GAAGGCTGGGAAGGAGAGG
CCR5-1OT-17F	CTCTCTGTTGCTTTCGTGGG
CCR5-1OT-17R	GTGTGGGTTAGTGTGCATGG
CCR5-1OT-18F	CCAGGTCTCTTTCTGTTCCCT
CCR5-1OT-18R	AGGTGACCAAATTATTACACTGCT
CCR5-1OT-19F	CTGGAGGGGTTCTGAGTCC
CCR5-1OT-19R	ATTTTCAGCACCCGGGACT
CCR5-1OT-20F	TGTCACCCAGGCTTGAGTG
CCR5-1OT-20R	CAGGTGGATCATGAGGTCAGA
CCR5-1OT-21F	CTTCAACACCCCATTCCAGC
CCR5-1OT-21R	TCATCCACTCACACTCCCAG
CCR5-1OT-22F	GAATGCGGTGACTGCCATC
CCR5-1OT-22R	ATGGGATTGAGGCAGCTGT
CCR5-1OT-23F	TCTGGAGCAGCTGTCGATAG
CCR5-1OT-23R	TGGCCCAGTGGAATCTTCAT
CCR5-1OT-24F	AGCTGGCTCTATGTAAACTGGT
CCR5-1OT-24R	TTACAAGACAACAGGGTAGGCA
CCR5-1OT-25F	GAGTGTCAGTCAGAAGCCCT
CCR5-1OT-25R	AAAACCCCAGCTCAGACCAG
CCR5-1OT-26F	GGATACAGGGGCACAATGGA
CCR5-1OT-26R	CACATCCCAGCAGCCAAATG
CCR5-1OT-27F	CTTTCGGATGCTGCGGATC
CCR5-1OT-27R	GAAGAGGGAGGCGAGCTC
CCR5-1OT-28F	TGGTTCCAAGAAGCTTCCGT
CCR5-1OT-28R	TTCACGAAACAGGTCAGCC
CCR5-1OT-29F	AGTCTTGCTCCGTTGCCC
CCR5-1OT-29R	CGGGTGGATCATGAAGTCAG
CCR5-1OT-30F	CCGGACATCAAGGCATTTCC
CCR5-1OT-30R	TGTCCCAACTGCTTCAATGC
CCR5-1OT-31F	TGAGAGTTTCAGGCAAAAGCT
CCR5-1OT-31R	ATGACAGGGGCAGTGAAAGA
CCR5-3on-F	ATGGTCATCTGCTACTCGGG
CCR5-3on-R	CCTGCATAGCTTGGTCCAAC
CCR5-3OT-1F	GGGGAAATTGGGTGTCCTATAC
CCR5-3OT-1R	ACATAGAACCTGGTTAGCCCT
CCR5-3OT-2F	GACAATTCCATCAACTTCAGCAG
CCR5-3OT-2R	TGGTTTGTTCTTGCAGTCGG
CCR5-3OT-3F	CAGGAGTTCGAAACAAGCCC
CCR5-3OT-3R	TGAAGTTTTGTTCTGTCACCCA
CCR5-3OT-4F	GCACTTTATGAGGCTGAGACA
CCR5-3OT-4R	TCACCTAGGCTGGAGTTTCG
CCR5-3OT-5F	ATGCTGAAACCCCGTCTGTA
CCR5-3OT-5R	ACGGAATAGAACAGGCAAAACT
CCR5-3OT-6F	TCCAGTTTCAGCAGGGAGTT
CCR5-3OT-6R	GCCCCAGAGATACCAATAGCA
CCR5-3OT-7F	GGAAAACTTGAGGCCTTGCA
CCR5-3OT-7R	TGTGTGTTTGAGATGCAGGC
CCR5-3OT-8F	ACATGGGCGTATAGTTCTGTTG
CCR5-3OT-8R	TGAGCTGGAGGAATACTGACA
CCR5-3OT-9F	ACTTTGATGGGCCGAGGTG
CCR5-3OT-9R	GGCATGATCTCACACACTGC
CCR5-3OT-10F	CTGAGAAGTATTAGAGTGTGCACA
CCR5-3OT-10R	TGTCTGTTGAGGATGGGAAGA
CCR5-3OT-11F	ACGTTTATTATGTTTCTCACTTGGA
CCR5-3OT-11R	GAGATGGGTCAGGCTGTTTG
CCR5-3OT-12F	TGGTATGTTCATGTTTCCATTTTCA
CCR5-3OT-12R	TGTTGCTTTTATGTTGATAACCACT
CCR5-3OT-13F	ATTGTCACTCCGTTCAGCAG
CCR5-3OT-13R	CAGACTTTGACGCCAGCATT
CCR5-3OT-14F	GCCTTCATCTCTCTGACCCA
CCR5-3OT-14R	ACATCACACAAGCCACCTAGA
CCR5-3OT-15F	CTGGAAGTTCTGCGGTTTGA
CCR5-3OT-15R	AGTAGCCTTTAATCTCTAGCCCT
CCR5-3OT-16F	ATCCCAGCACTTTAGGAGGC
CCR5-3OT-16R	GATGGAGTCTCTGTTGCCCA
CCR5-3OT-17F	TGCCTCTAATCCCAGCACTT
CCR5-3OT-17R	GAATCTCACTCTGTCGCCCA
CCR5-3OT-18F	GGTCAGAGATTTACTAAGTATTTGCA
CCR5-3OT-18R	GCTACACTCCTCTGAAGTCTGA
CCR5-3OT-19F	GTCAGGAGTTCGAGACCAGT
CCR5-3OT-19R	ACTTCTTTTCCAGTTCCCTCCT
CCR5-3OT-20F	TGACCACACATTGAAAACCCC
CCR5-3OT-20R	TGGTTTACAGCAGAGAGAAGGA
CCR5-3OT-21F	TGGGCCACATCTCTTTAACCT
CCR5-3OT-21R	AGAAGCCACTGTCACTGTACA
CCR5-3OT-22F	CTTTGGGAGGCCAAGGAG
CCR5-3OT-22R	GCAATAGCGCTATCTCGGC
CCR5-3OT-23F	TGGAATAAGAAAGCTGAGGTGAAAA
CCR5-3OT-23R	CACGTGTACCCCTGAATGTAAC
CCR5-3OT-24F	CCAGCCTGGCCAATATGATG
CCR5-3OT-24R	CCCAAATGCATTTTAAAGCGGG
CCR5-3OT-25F	ACGCTCTGCCATCATCACTA
CCR5-3OT-25R	GGTAGCACAGATGTTTCCAGC
CCR5-3OT-26F	TGAAAGACAAGCATGACCCC
CCR5-3OT-26R	GTCTGTGATACCCAGGTCCC
CCR5-3OT-27F	GTGGATCACGAGGTCAGGAA
CCR5-3OT-27R	CAAATGGGAGACAGCCAGC
CCR5-3OT-28F	GCTCACGCCTGTAATCCCA
CCR5-3OT-28R	CCCAGGCTGAAGTGCTCTAT
CCR5-3OT-29F	CTGATGTGGCTGCAGACTTT
CCR5-3OT-29R	AATCTGCTTTCCCTCATATTCCA
CCR5-3OT-30F	GTCTCTGTCTCCCTCACTGG
CCR5-3OT-30R	CCAAAACCATTCTCGTCTTGC
CCR5-3OT-31F	CACAAAGGAAGACAGCAAGAGA
CCR5-3OT-31R	TAGGGTCTTGCTGTTTTGCC
CCR5-3OT-32F	AAAATTAGCCGGGCATGGTG
CCR5-3OT-32R	TCCATCACCTCAAGCATTTATCC
CCR5-3OT-33F	ATGTTCCTGTAAAGCCAGCC
CCR5-3OT-33R	TGTAACATTTGGATTTATGGAGAACA
CCR5-3OT-34F	GAAAGAAGGTTTGGGAGGCC
CCR5-3OT-34R	TCTCTCTCTCTCTCTCTCTCCTTT
CCR5-3OT-35F	GCCTGTAATCCCAGCACTTT
CCR5-3OT-35R	CCTCAAATTCCATACCCAGTGAAA
CCR5-3OT-36F	TGGCCAACATCATGAAACCC
CCR5-3OT-36R	TCCCTTCTTCTGGACTGGTC
CCR5-3OT-37F	TGGCCAACATCATGAAACCC
CCR5-3OT-37R	TCCCTTCTTCTGGACTGGTC
CCR5-3OT-38F	GAAAAGGGAAGGCTGCACTT
CCR5-3OT-38R	CTCTCCAGTCCACCCATCAC
CCR5-3OT-39F	CCACACACCTACATAACCTGC
CCR5-3OT-39R	CCTAAGCCCATCTCTATCAGGT
CCR5-3OT-40F	GGCTCAAGTGCTGTAATCCC
CCR5-3OT-40R	GGAGTGCAGTGGTGTGATCT
CCR5-3OT-41F	GGCTTATGGAACTTTGCCGT
CCR5-3OT-41R	TGCTGGTTTCTTTCAGGTGAC
CCR5-3OT-42F	GCCAGGCTGATCTCAAACTC
CCR5-3OT-42R	GTTGTTTGATAAGCCCAGTCGA
CCR5-3OT-43F	AAAAAAAGCTAGCAGGGTGTGG
CCR5-3OT-43R	TTGAGATGGAGTCCTTCTGTGTC
CCR5-3OT-44F	CACACCTGTAATCCCAGCATG
CCR5-3OT-44R	GCTGGAGTGTAGTAGTGCCA
CCR5-3OT-45F	TTCTCCACCTTCTCTTGCCT
CCR5-3OT-45R	GCATAGGCCACAATTCACTCA
CCR5-3OT-46F	TGGTCAAGGGAAGGCTTCAT
CCR5-3OT-46R	AGGTGCTGTGATCTATGCCA
CCR5-3OT-47F	TCCAGGAGTTCAAGACCAGC
CCR5-3OT-47R	AGTCTCACTCTTTTACCCAGGT
CCR5-3OT-48F	GGTCAGATGTGTTTGCTCCC
CCR5-3OT-48R	TGGGAGGCAAGTTGAAAAGC
CCR5-3OT-49F	GCCATCTCCACCTGACTGTT
CCR5-3OT-49R	GTTGATGAGCAGTGGTTGGA
CCR5-4OT-1F	CTCTTTGAGGCTTAGTTCCCT
CCR5-4OT-1R	TGCCCATACACTATTTTGTCCA
CCR5-4OT-2F	GCATCTCTCCTGTAGACCCC
CCR5-4OT-2R	TGAAAGTCACCAGGGATCCA
CCR5-4OT-3F	GCCTCCCAAGACAGAATCCA
CCR5-4OT-3R	GACTGATGGAAGTGACCTGC
CCR5-4OT-4F	CAGCCCCAAAATGCAGCATA
CCR5-4OT-4R	CTCAAATACAAGTCTTCCCCAGT
CCR5-4OT-5F	ATGGTCATCTGCTACTCGGG
CCR5-4OT-5R	GGGATTGATGCAGCAGTGAG
CCR5-4OT-6F	AGCATTCATTTTGGGGAGTAGA
CCR5-4OT-6R	ACAACATGAGCCAAAGACACT
CCR5-4OT-7F	GTGCTGCAATGAGAGGAGTG
CCR5-4OT-7R	GAGGTCTACTTCTCCCAGGA
CCR5-4OT-8F	GGTGTTTAGCTTGGCCTACA
CCR5-4OT-8R	TGTTGTAAAAGTGAGCAGCGT
CCR5-4OT-9F	TCCGTGAGATGGCTGTCAAT
CCR5-4OT-9R	TGTGAAGTAGTCCTCAAACGTG
CCR5-4OT-10F	CATGCACACACACGATCTGT
CCR5-4OT-10R	CGGATCTTAAGTTCTGGCTTTGT
CCR5-4OT-11F	TGCCAAAACTTAAGCCTTGC
CCR5-4OT-11R	AACTGAGCACTTCTGGAGGC
CCR5-4OT-12F	AGTGGCCTGACTTCTCACAC
CCR5-4OT-12R	CCTATGCCTGACACCCTCAA
CCR5-4OT-13F	GCTTGTGCCCTCCTGTAAAA
CCR5-4OT-13R	AGAGGTTGGGTTTGGGGAAA
CCR5-4OT-14F	CCCGGCCACTTGTTGTTTT
CCR5-4OT-14R	AGTGAGGGATTACAGGCTGG
CCR5-4OT-15F	TCCACATTGCTCTTATATCCAACA
CCR5-4OT-15R	TCCTTCAATAAGCAACGCCC
CCR5-4OT-16F	CAGTAAGTTCCTTGAGTTTACCACA
CCR5-4OT-16R	TTCACAAAACAGGGGCTTCA
CCR5-4OT-17F	CTGTGGCAAAATAGACAACA
CCR5-4OT-17R	TGCCAGTTATATGAGGTACC
CCR5-4OT-18F	TCTTCCCTAACAACTTCCTCTAGG
CCR5-4OT-18R	GACAGCAGGTTCACTCGTTC
CCR5-4OT-19F	TCCTCTAGCTCCTGGACCAC
CCR5-4OT-19R	AGCCCCAAACCAAGAGAACC
CCR5-4OT-20F	CATTGAATTGGCCAGCACCC
CCR5-4OT-20R	ATTTGCGGCCGGTAAGAGAA
CCR5-4OT-21F	TCCCACAAATCTTACGCTCTGT
CCR5-4OT-21R	TTGTCAGCAGAGGAAGTGGG
CCR5-4OT-22F	AGCTTCCTCCTTGCCTTTCA
CCR5-4OT-22R	GGGAGGTTGAGACGGGAGAA
CCR5-4OT-23F	TCCTTCTTTGATGTTCTTCCT
CCR5-4OT-23R	ACCAATGTAGAATTATATACTCTGC
CCR5-4OT-24F	TCAGGAAGAAATTCTGGAGTTGAAAA
CCR5-4OT-24R	TGGTTGAAATCATGTGGCTCA
CCR5-4OT-25F	TGGTCATGGTAGCACTGGGA
CCR5-4OT-25R	CAAGGCAGGCTGGGTACTTT
CCR5-4OT-26F	TCAGGAATGGGAATGAGATGCA
CCR5-4OT-26R	CACAGCCTCGCCACTTAAGA
CCR5-4OT-27F	ACAAGGGAAGGAGTTGGCAC
CCR5-4OT-27R	CGCAGTCCTTCTCCAGTACC
CCR5-4OT-28F	ACCACACTGAGAAGAAAGGCT
CCR5-4OT-28R	CAACATGCAAACCCAAGCCA
CCR5-4OT-29F	TAAGGTGCAGACTGTCCACG
CCR5-4OT-29R	ACACTGCCCACTCTTTTCCA
CCR5-4OT-30F	ACATGCATGAACATTACAATTGTG
CCR5-4OT-30R	AGAGGAAAGTCAAGCAGCCG
CCR5-4OT-31F	GGCAACATATTTCCCACCAGAG
CCR5-4OT-31R	GCAAGAAACATCTGGGCAGC
CCR5-4OT-32F	TCCATCCATCCATCCATCCA
CCR5-4OT-32R	GGTCTCAAACTCCTGGCCTC
CCR5-4OT-33F	CTGACTGCCCTCACCTGTG
CCR5-4OT-33R	GGAGCAAAGCAGAGGAGTCA
CCR5-4OT-34F	GCTGGGGAGGAGAATGGTTC
CCR5-4OT-34R	AACACCCCTGAAAACCACCC
CCR5-4OT-35F	TGTAGATTTGAGTTTCTGACCCA
CCR5-4OT-35R	AGGCAAGAAGAAAATGAGAAGAAA
CCR5-4OT-36F	AGAGATAGGATTATGCGTGGCT
CCR5-4OT-36R	GCAAATATGATCTGACTGTGCCA
CCR5-4OT-37F	GGCTGTACCCTCCAACTGG
CCR5-4OT-37R	CCTGTGAGGGGATTGTATTCA
CCR5-4OT-38F	GGCTTTTGAAACCTGATGTCACA
CCR5-4OT-38R	GACATTCTCCTAAGGGCTTTTCT
CCR5-4OT-39F	TTCTACCCAAAGTGCCACCC
CCR5-4OT-39R	GCCTGTCTCAGCCTTCCAAA
CCR5-4OT-40F	TGTCTTGGGGTTGCTCTTCT
CCR5-4OT-40R	CCCGATTGGTCTCTCTGGTT
CCR5-4OT-41F	CTGCCTCCTTCTTCCCACTG
CCR5-4OT-41R	CCAGGAACAGGGCATTGGAT
CCR5-4OT-42F	TTGTTGGCTCAGGAGGTGTG
CCR5-4OT-42R	ACCAGGGAAATGCACATCACA
CCR5-4OT-43F	TGCATGGCTGTAATCATAGTACA
CCR5-4OT-43R	AGCCTAAAACAGCCGTAATCT
CCR5-4OT-44F	TAAAACAGACTCAGGCACAT
CCR5-4OT-44R	CCATTGCACTCCAGCCTG
CCR5-4OT-45F	TGCTTGGGGAAGACAAATGA
CCR5-4OT-45R	AGCCAACCATGTCTGACAGG
CCR5-4OT-46F	TTTTCTCTCCGTCTGCAGCA
CCR5-4OT-46R	TGGCTCGAGAAAATGGATCACA
CCR5-4OT-47F	AGGGAAACAGCCTTCAATATCT
CCR5-4OT-47R	CCCCATGACACAGGACCTTG
CCR5-4OT-48F	TGAGGTAGTCTGCAAAGGAGG
CCR5-4OT-48R	GCAGGCTGAGCACTTGAAGA
CCR5-4OT-49F	AACCGTATCTGGCACCCTTT
CCR5-4OT-49R	TGTGAACCTAACATTCTGTAACCA
CCR5-4OT-50F	ATGAAGTCCAAGTGCCTGAG
CCR5-4OT-50R	GCTCTGCATTGGAAGGGGAT
CCR5-4OT-51F	AACCCGACAAACACACAGCT
CCR5-4OT-51R	ACATCAAAGCCCCAGTCCAG
CCR5-4OT-52F	CCCACTCTGCCTTGCTTGTA
CCR5-4OT-52R	TAGTTCCAGCACTGTCCCCT
CCR5-4OT-53F	ACATATTCCACACAAAATAATGCTGA
CCR5-4OT-53R	TGTTCTTGTATACCCAGAGAAGCA
CCR5-4OT-54F	TTGCCCTGTCCCAATGAACT
CCR5-4OT-54R	GTCAAGCCCTGGGAGACTTT
CCR5-4OT-55F	GCACCTTGGCTAGTTCCCTA
CCR5-4OT-55R	TTATGACACCCCTCCCTCCA
CCR5-4OT-56F	GCGTACATGTGCTTGGCTAC
CCR5-4OT-56R	CCCAGCAAAGCCGACACATA
CCR5-4OT-57F	TCAACCACAGAATCGGCCAT
CCR5-4OT-57R	TCCTCTGAACATTGCTTAGCTGT
CCR5-4OT-58F	TCCCAAAACTGCGAGAATGC
CCR5-4OT-58R	AGGGCCTGACACCAACTTTT
CCR5-4OT-59F	GGGAGGGAACAAACCAGTGT
CCR5-4OT-59R	ACTCCTTTGTGCAGCTCAGG
CCR5-s2on-F	ATGGTCATCTGCTACTCGGG	Off-target detection for SpCas9
CCR5-s2on-R	CCTGCATAGCTTGGTCCAAC
CCR5-s2OT-1F	GGCTTCATCCCAAGGAACCCATA
CCR5-s2OT-1R	TTGCTATCCGTCCTAAGGCTGTG
CCR5-s2OT-2F	TCTGTCACCTGCGTGGCTTG
CCR5-s2OT-2R	CTGCTCATCATGGTCATCTGCTACT
CCR5-s2OT-3F	CACTCACAGCCAGTCCAGAATATG
CCR5-s2OT-3R	TGTCAACCTACATGCAGTTCTCAAT
CCR5-s2OT-4F	CTCAGAAGGGGACACAAGGT
CCR5-s2OT-4R	CCAAGCTCTGCCTCTCACTA
CCR5-s2OT-5F	ATCTGCTTCGGTTCCTGGAG
CCR5-s2OT-5R	CTTCTCCTGCCTCCTGTCTC
CCR5-s2OT-6F	ACCCGAGGTCTTTGAAAACG
CCR5-s2OT-6R	TGTCATTCTCTCATACTTAGGGCA
CCR5-s2OT-7F	ATATATCTGCCACTGTGCTAGG
CCR5-s2OT-7R	CCCCTCCATTTCCTGTCACT
CCR5-s2OT-8F	CCACCAGGCAGAGAAACTTC
CCR5-s2OT-8R	TGGGTGTCAGTGTGATCAGT
CCR5-s2OT-9F	GCCATCATATTTATTGCTGTCACCCT
CCR5-s2OT-9R	TGTGTAATTCAGGTCCCAGAAAGAGA
CCR5-s2OT-10F	AACTCCTGACCTCGTGATCC
CCR5-s2OT-10R	TAAGAACTGTGGGTCCCTGC
CCR5-s2OT-11F	TGTACTCAAAATCATGGATG
CCR5-s2OT-11R	CGAGTAATCACAGTCAAGAGT
CCR5-s2OT-12F	CTCTGCTGATCTGGTGGTCC
CCR5-s2OT-12R	CCTCAGACACTCACCTCCAG
CCR5-s2OT-13F	AGGGACAGAAGTTACAGGCA
CCR5-s2OT-13R	TGGTCTCCACAACTCCTTATCT
CCR5-s2OT-14F	GCCAGACCTACACTCGAGAT
CCR5-s2OT-14R	TCCCTTAACTCACCTTGGCA
CCR5-s2OT-15F	CTGCACCTCTCTTGTCGACT
CCR5-s2OT-15R	GAGAGGGGTGAGGGAGAGA
CCR5-s2OT-16F	GGCGAAAGAGCGAGGTTCCTT
CCR5-s2OT-16R	GGCTGAGACCTGGCTTTCTGAA
CCR5-s2OT-17F	TTGAAAGGAAACCCACAGAATAGGA
CCR5-s2OT-17R	ACATCTACTCAAATCCTTTGCCCAT
CCR5-s2OT-18F	GGATGAGAAGAGGAGGCTGCTT
CCR5-s2OT-18R	GGTGGTCAGTATTGAGGATGATTGTC
CCR5-s2OT-19F	ACAGCCTCGTGCGTGAATGC
CCR5-s2OT-19R	CGTGTTAGTCAGGATGGTCTCAATCT
CCR5-s2OT-20F	CCTTGGACTACTGGCAGAAG
CCR5-s2OT-20R	GTCAGTTGCCATTGAGCTCC
CCR5-s2OT-21F	GCCCCACAGCATAGAAAGTG
CCR5-s2OT-21R	GTCCTACAGTCCTTCCACCC
CCR5-s2OT-22F	GGAGGAAGATGATGCAGCCTGAG
CCR5-s2OT-22R	GTGCTCTTGCCTGTGCCACA
CCR5-s2OT-23F	TGCCTCTCAGGGTCATCTCATAAAG
CCR5-s2OT-23R	CAATGTCTTCCAACTTCTACTGCCTA
CCR5-s3on-F	ATGGTCATCTGCTACTCGGG
CCR5-s3on-R	CCTGCATAGCTTGGTCCAAC
CCR5-s3OT-1F	GGAAAGCAGTTGATACCCAGC
CCR5-s3OT-1R	CCAGGCCAGTTTCTTTCTGTAT
CCR5-s3OT-2F	AGCAATGAGAAGTAACAGCTGT
CCR5-s3OT-2R	AGTTAACCACTCTGAACTCCTCA
CCR5-s3OT-3F	ACTCAGATAGAAGAAGGAACCCC
CCR5-s3OT-3R	AGTGAAATAGGGACGTGATGC
CCR5-s3OT-4F	TCCCAGATTCTCCCAGCAAG
CCR5-s3OT-4R	ACACTTCTGGCTCTTAGTTTGG
CCR5-s3OT-5F	ATTGCTCTGACGATCCTGGT
CCR5-s3OT-5R	CCCATTTTAAGTCAAACAGCATCT
CCR5-s3OT-6F	CTGCTCATCATGGTCATCTGCTACT
CCR5-s3OT-6R	GCGTGGCTTGGTCCAGTTGA
CCR5-s3OT-7F	GAGATGTCCCTTTCCCAAAACT
CCR5-s3OT-7R	GGGAGGTGGATTTGAGAGCT
CCR5-s3OT-8F	AGATGAGATTTGGGTGGGGA
CCR5-s3OT-8R	TGGAACAGACTACAGAACCCA
CCR5-s3OT-9F	CAGCCACAAGAGACGACAAC
CCR5-s3OT-9R	GCCTAATCAGCCTTCACCAT
CCR5-s3OT-10F	TGCAGCTTTGATTTTATGTAAACCC
CCR5-s3OT-10R	TGCAGAACAGGATTTACTTCGAG
CCR5-s3OT-11F	AGTTTGAGCCTGGAACCCTG
CCR5-s3OT-11R	CCAAGACCCTGTAGACTGCA
CCR5-s3OT-12F	CCTCGGTCCACTGAACTTCA
CCR5-s3OT-12R	GATACAGCTCCCCGGATCAG
CCR5-s3OT-13F	GGACAAGAGTAGTTCACATGCC
CCR5-s3OT-13R	TCCCAGAGAAACAAAAGCTGA
CCR5-s3OT-14F	TCCCCATTCGTGAGGTTACC
CCR5-s3OT-14R	AGAGACAGCCTGCAGAGTTT
CCR5-s3OT-15F	TGCATGATGGTATGGGTTGT
CCR5-s3OT-15R	AACCTCTCAGAATCTAGCAGAG
CCR5-s3OT-16F	AGCAACTTCCCAATCATCGA
CCR5-s3OT-16R	ACAGAGCCCTACACTTAATCGT
CCR5-s3OT-17F	TGACCTTTTAAATTGCTCTGTCA
CCR5-s3OT-17R	AACACATGGACACACAGAGC
CCR5-s3OT-18F	TTGGCCTGCAAGGTCTCTGATG
CCR5-s3OT-18R	TGGGAGTCCTACAAGGAATGAAGAAA
CCR5-s3OT-19F	AGAGGTGAAGGTTGCAGTGA
CCR5-s3OT-19R	GAGCAGCTCCCTTTTCCATG
CCR5-s3OT-20F	TCCTTGCACTGGTCTGAGTT
CCR5-s3OT-20R	ATGGCATCGGAGTGTGAGAT
CCR5-s3OT-21F	TGTCCAGGTCAGATTCCCAC
CCR5-s3OT-21R	TCTTGAGCCCAGGAGTTCG
CCR5-s3OT-22F	TGCCACTCCTCTTTTCCTCC
CCR5-s3OT-22R	AGCAATGTATTCTTGGGGAGA
CCR5-s3OT-23F	TGTGTGACATCCCTCAGCTT
CCR5-s3OT-23R	TGTTCAGAGGAGAGCTTGGT
CCR5-s3OT-24F	TCTGTTCATCCTTCCTGCCC
CCR5-s3OT-24R	AGTTTATATCCAGGCAGAGGG
CCR5-s3OT-25F	TCCTTTAATTGGCATGGTTTCC
CCR5-s3OT-25R	ATTCCCCTCTCACAGTCTGC
CCR5-s3OT-26F	CCTTGAAGGTTCCCACTCAG
CCR5-s3OT-26R	ACTAGGAAGCTCGATGGACC
CCR5-s3OT-27F	ATGTCATGCCATGCTCTCCT
CCR5-s3OT-27R	AGACAGAGGAAGAGATAGGGGT
CCR5-s3OT-28F	TTATGTCACTCTCTCCGGGC
CCR5-s3OT-28R	TGGAAAATGCTCAAAACCTGC
CCR5-s3OT-29F	AGATTCCAGTCCAAGTCCGA
CCR5-s3OT-29R	ACTGAGTAAAGGGAATGGCTCT
CCR5-s3OT-30F	TGCTAGAGTCTGCCTGCATT
CCR5-s3OT-30R	AAAACCACCACCACCACCA
CCR5-s3OT-31F	CCTCTACTTCTAGCGCTCTGA
CCR5-s3OT-31R	CACTGTCTCCCTCCTTTCCT
CCR5-s3OT-32F	CTCCCTGGAACTGCAGACTT
CCR5-s3OT-32R	TGAGTAAGCAAGCGTGTAAAA
CCR5-s3OT-33F	GTCCCTTGCTGTATCTCCGA
CCR5-s3OT-33R	TGGAGTAACATGGGCCTTCC
CCR5-s3OT-34F	TCTGATCTGGACTTCTGGCC
CCR5-s3OT-34R	GCTCCAGGTGACCAACATTC
CCR5-s3OT-35F	GGATGGTGGTGAGAGGGAAA
CCR5-s3OT-35R	CCCAAAGCTGCTCAGAACTG
CCR5-s3OT-36F	TTCACTCAGTCACAGCTTAGAGAAGT
CCR5-s3OT-36R	GACCAGAGCAAGTCATATGGCAAAG
CCR5-s3OT-37F	CAAATGATTGCACTCTGTCCAG
CCR5-s3OT-37R	TGCCAAATAATCAAACTTCAGCA
CCR5-s3OT-38F	ACCTTGAGCAGATACAATGATC
CCR5-s3OT-38R	AAGCTCCTCTGTAACTAGAATGG
CCR5-s3OT-39F	GCAGGGACCACTCATCTGTA
CCR5-s3OT-39R	TCCCACTATGCTTCTTGGCT
CCR5-s3OT-40F	GTCCTGTGCCTTTGTCTGTG
CCR5-s3OT-40R	ATGGGTCCCGAGGTGATTTT
CCR5-s3OT-41F	TGAGCATGTATTTGAGCCAGT
CCR5-s3OT-41R	GGTGGGGAGACGTAACAGAA
CCR5-s3OT-42F	GATCCATCACTCACCTGCCT
CCR5-s3OT-42R	CACACACGAACAGACACACA
CCR5-s3OT-43F	ACTGCATTATGACCCTTCCCA
CCR5-s3OT-43R	TGGGGACTGGCTAAAGAAGT
CCR5-s3OT-44F	TCGTAGAGACAGGGTTCCAC
CCR5-s3OT-44R	AGTGGCAGGCATTCAGTAGA
CCR5-s3OT-45F	AGTGCAAATCTGAAGTCTGC
CCR5-s3OT-45R	AGTAGGGGAAGGGAAAGTGC
CCR5-s3OT-46F	TGCTGCCACTGATGCCACTT
CCR5-s3OT-46R	GGACCAGATGATTAGAAGCAAGAAGG
CCR5-s3OT-47F	TGTTGGGATTACAGGCGTGA
CCR5-s3OT-47R	ATCCCCAGTTCAACCACAGT
RNF2-6OT-1F	ACACATCTTGCCTTTACTTTCCA	Off-target detection for AaCas12b
RNF2-6OT-1R	TGCTGTTTAACCATGAAGTCTCT
RNF2-6OT-2F	AACACGAAGCTAGAACACTGT
RNF2-6OT-2R	TCTGTCCTCCTGTCCTTTGG
RNF2-6OT-3F	GGTTTTGGCTGGCTTCTTGA
RNF2-6OT-3R	TGGTCAGAAGTTCCAGAGGC
RNF2-6OT-4F	AGTAGATGCAAGCCCTCCC
RNF2-6OT-4R	CCTCCACCTGTCTGACTCAAT
RNF2-6OT-5F	TGTGCTTGCTGATCCTGACT
RNF2-6OT-5R	TTCACCTCGAAGTCTGCACA
RNF2-7on-F	TTGTGCTTGTTGATCCTGGC
RNF2-7on-R	AGCCCAAAGATACTAGCATTGT
RNF2-7OT-1F	CCACATTGTCATCCCTAAGTAC
RNF2-7OT-1R	CTCTCTCTCTCTCTCTCTCTCT
RNF2-7OT-2F	TCAGAAGGATGCCACCATGA
RNF2-7OT-2R	TGCCCAGTATCATCCCTACC
RNF2-7OT-3F	TGATGGGCCTCGTATTCCTC
RNF2-7OT-3R	GGGTACAAAGTTAGGGCCCT
RNF2-7OT-4F	TGTGCTTGCTGATCCTGACT
RNF2-7OT-4R	TTCACCTCGAAGTCTGCACA
RNF2-7OT-5F	TTTCTTGGACATACTTTCTTGTGAA
RNF2-7OT-5R	TTAGCCGGATTTGGTGCATG
RNF2-7OT-6F	AGTCCAAAAGATGTTGCTCT
RNF2-7OT-6R	TGTTTGTTGTATAAATGGGTGA
RNF2-7OT-7F	ACTTCCAACTAGATCAAAAGCCT
RNF2-7OT-7R	GCCCTGTGTGTCTAGATCGT
RNF2-7OT-8F	ACATGGATTCTAGTGGGGCT
RNF2-7OT-8R	CTTCTCTGTGCTGGACCTCC
RNF2-s2on-F	TTGTGCTTGTTGATCCTGGC	Off-target detection for SpCas9
RNF2-s2on-R	AGCCCAAAGATACTAGCATTGT
RNF2-s2OT-1F	CCATGTTATCCAGGCTAGTTTT
RNF2-s2OT-1R	ATACATACACACACACCATATG
RNF2-s2OT-2F	TCTGAAAATGTGCACTAAAAGAG
RNF2-s2OT-2R	TGGCTTTTATTCTTATCGGGC
RNF2-s2OT-3F	TTCACCTCGAAGTCTGCACA
RNF2-s2OT-3R	TGTGCTTGCTGATCCTGACT
RNF2-s2OT-4F	AGCTCATCTCCTGCCTTCTC
RNF2-s2OT-4R	TGGCGAAAGGACAGATTCAC
RNF2-s2OT-5F	GACACTGGCCTAGAGATGACA
RNF2-s2OT-5R	TCCTTTCTCCATGCTGCAGG
RNF2-s2OT-6F	CCAACACCGACAGACTCTAGT
RNF2-s2OT-6R	CTCGAGCTGGACAGTAGGTA
RNF2-s2OT-7F	GAGGAAATGGGTGACAGCAATT
RNF2-s2OT-7R	AGTGCAAGACTCCATTTCAAAT
RNF2-s2OT-8F	GCCCATTACATAGCTCACAAA
RNF2-s2OT-8R	TTGAAACTGGTATGGCTTCA
RNF2-s2OT-9F	ATGTGATTGAAGCCCAGGGA
RNF2-s2OT-9R	TTTCTTGGCGCAGGGAAATC
RNF2-s2OT-10F	TGTTGAAAGGACCTCTAACATGAG
RNF2-s2OT-10R	CCCTAGCTGTGAGTGCCTTT
RNF2-s2OT-11F	GTGGAGCAGGTGATGTTGAC
RNF2-s2OT-11R	AGGAAGAAGCCCACAGTCTC
RNF2-s2OT-12F	ACTGGAGATATGTGAGGCTCAG
RNF2-s2OT-12R	GGTGACTTAATCTCTCCGAACC
Nrl-1ON-F	GGGGTTACAGTGAAAGGGGT	Off-target detection for AaCas12b
Nrl-1ON-R	ACTGAAGGTGGGTGAAGGAG
Nrl-1OT-1F	CCCCATGCTGCTAATGCAAG
Nrl-1OT-1R	ATCCTATTGTGGCAGAGGGC
Nrl-1OT-2F	TACTGCAGCTTTACGTCCTGT
Nrl-1OT-2R	TGATGAAACCGGTCTTTGTGG
Nrl-1OT-3F	CTTGTCTGCGTCCACCATTG
Nrl-1OT-3R	CCAAACTGGAGCAGGAGTGT
Nrl-1OT-4F	GCTGTTCTGACTAGCCACCC
Nrl-1OT-4R	CCTCAAACCCTCAGACAGCG
Nrl-1OT-5F	ACGGAGATCCTGGCTTTGTG
Nrl-1OT-5R	TGGGCTGGCATGCTATAAGG
Nrl-1OT-6F	CCCTTCTCGGATTGCCTGTA
Nrl-1OT-6R	GAGGCACAGAGAGGAAGCAAT
Nrl-1OT-7F	ACACAGGAACATTTACCTTGACA
Nrl-1OT-7R	GGGTGGACTTTGGTCCCCTA
Nrl-1OT-8F	AACCACCATCACCCTGCTTGG
Nrl-1OT-8R	GCCATGTGCAAGAAAACAGGT
Nrl-1OT-9F	GCATGTTTAAGGCTCTGACACC
Nrl-1OT-9R	TGTGCTCCCATGAATCCCAC
Nrl-1OT-10F	TGACGTCATTTGTACATTAGT
Nrl-1OT-10R	CTCCAAAGTCTGAGACAACC
Nrl-1OT-11F	TGAAACAAGCATTCCAGGGC
Nrl-1OT-11R	CTCCTTTGTAGTAGCCGCCT
Nrl-1OT-12F	CCAACATGGTTGGGAGTACCT
Nrl-1OT-12R	AAGTTCTGGGAACATGGGCA
Nrl-1OT-13F	GCCTGTTGTACCACATCCAAAT
Nrl-1OT-13R	GGGGACAAAAGGGAAAGGGAAT
Nrl-1OT-14F	AGAAGTGCGTACAGGAAGCAA
Nrl-1OT-14R	CCCCATGGCATTGGAATCCT
Nrl-1OT-15F	TGTTCTCCCACCATGTTCTCT
Nrl-1OT-15R	GGGGTGGAAAGGAAATGGGA
Nrl-1OT-16F	TGCCAGAGCTCCTGCTTAGT
Nrl-1OT-16R	AGAGGTGGTTGTGCCAGGTAT
Nrl-1OT-17F	TCCTCAGCCTATGCAGCTTT
Nrl-1OT-17R	GTTTGTGTGGGAGTCTCTTTTGT
Nrl-1OT-18F	TTGTTCCACTCCATAGGTCG
Nrl-1OT-18R	CCCTAATGCAAGGAGAGGTA
Nrl-1OT-19F	TTTGGAAGTTCCTCCCCTTGC
Nrl-1OT-19R	GCTTGCTTTTGCAGTGTTTCC
Nrl-1OT-20F	GTCCCTTCAGCATGGCCTTT
Nrl-1OT-20R	CGTGCGGTGTATAAACGAGG
Nrl-1OT-21F	GGGAGCAGCTGATTGACACAT
Nrl-1OT-21R	AGTGGCACAGGAAACACGAG
Nrl-1OT-22F	AAGTCTGAGAGGGGTAGCCA
Nrl-1OT-22R	TCTGTTGTGGGAGCAACCAG
Nrl-1OT-23F	CTGTGAAGCCATTTCAGGGC
Nrl-1OT-23R	GATGTGTCCCCAGTCACCAC
Nrl-1OT-24F	GCGTATGTTCATCAGCAGCT
Nrl-1OT-24R	ACACAAGAAACAAAAGCAGAAGA
Nrl-1OT-25F	GGAAGATTCTGTCCCTGCCT
Nrl-1OT-25R	TTGGCAGAAGTACGGAGCAG
Nrl-1OT-26F	GAGAAAGTGGGACAGGGTGAA
Nrl-1OT-26R	TGCACTCCTGACCAGTCACA
Nrl-1OT-27F	GATGTCCCCTATCCCACCCAA
Nrl-1OT-27R	CCTGGAATCTCCTCTGCTATGC
Nrl-1OT-28F	TGTTACAGCAGCTTTCAGCTTT
Nrl-1OT-28R	AGGCAAAACAAGTCTGCTCAC
Nrl-1OT-29F	TTAGGTCTCACTGACAGCAT
Nrl-1OT-29R	ACCATGCTGGTGAAAATTCTAT
Nrl-1OT-30F	CAGTCAAGGCTGTCACTAAG
Nrl-1OT-30R	ACAGTCTAAGTCAAGGGACA
WGS-1F	GATAGGAAGGTGAGGCTTGAATT	Variant detection
WGS-1R	TCACTTTAGGCAAAATGACAGGT
